# Supplementary material for: Workplace health and safety training, employees’ risk perceptions, behavioral safety compliance, and perceived job insecurity during COVID-19: Data of Vietnam
Source: Data Brief. 2020 Sep 24;33:106346. doi: 10.1016/j.dib.2020.106346 (PMC7513764; doi:10.1016/j.dib.2020.106346)
Supplement: Supplementary file 1 [file mmc1.xls]

## Sheet: Data
HST1	HST2	HST3	HST4	HST5	PC1	PC2	PC3	PC4	PC5	PC6	SC1	SC2	SC3	SC4	SC5	JI1	JI2	JI3	JI4	JI5	JI6	JI7	Age	Gender	Industry	Position	Type	Size	Contract	Wchange
2	1	2	3	3	5	3	4	4	3	5	4	4	4	4	4	3	2	2	2	1	2	4	1	1	6	1	3	1	3	1
5	5	4	4	5	4	3	4	5	4	4	4	4	4	4	4	5	5	3	2	4	5	5	2	1	2	4	3	3	1	1
3	2	2	3	5	4	4	2	5	2	5	5	2	5	5	5	5	2	2	2	1	2	2	2	0	5	3	3	4	1	1
4	4	4	3	3	5	4	4	4	4	4	5	5	4	5	4	4	5	3	3	3	3	4	3	1	2	4	1	2	3	1
2	3	4	5	5	5	2	2	5	1	5	5	5	5	5	5	2	1	5	1	1	4	1	3	0	1	4	3	1	3	4
2	2	2	2	2	4	4	4	4	4	4	3	4	4	4	4	4	5	3	2	2	2	3	2	1	3	1	3	3	3	1
4	5	5	5	5	4	4	4	5	4	4	5	5	5	5	5	4	2	2	2	2	2	2	2	0	4	1	1	4	2	2
4	3	4	3	3	4	3	5	5	4	5	5	5	5	5	5	3	3	3	4	3	3	4	2	1	4	1	1	5	2	3
2	1	2	2	2	5	3	1	1	3	3	3	3	4	4	3	1	2	2	3	2	3	2	1	0	1	1	3	5	3	1
5	5	5	5	5	4	5	4	5	3	5	5	5	5	5	4	2	2	1	2	2	3	4	1	0	5	1	3	4	3	1
5	5	5	5	5	5	2	2	5	5	5	5	5	5	5	5	1	1	1	1	1	3	4	3	1	1	2	1	3	1	2
4	4	4	5	4	5	4	4	4	4	5	4	4	3	4	4	4	3	1	1	1	2	2	2	1	4	2	5	5	3	3
5	5	5	5	5	4	3	3	5	3	5	4	4	4	4	4	5	5	3	3	3	5	5	2	1	2	4	3	5	1	4
2	2	2	3	3	5	3	3	5	4	5	2	3	2	4	4	4	4	4	4	2	5	4	3	0	1	4	3	2	3	4
5	5	5	5	5	5	1	4	5	1	5	5	5	5	5	5	1	1	1	1	1	1	1	3	0	4	3	1	7	2	3
3	3	3	4	4	5	5	5	5	3	5	4	5	4	4	4	3	3	3	3	3	3	3	3	0	3	3	1	5	3	4
3	3	3	4	3	5	4	4	5	4	5	5	5	5	5	5	3	3	3	3	2	3	3	2	1	3	1	5	7	3	1
3	3	3	3	4	5	3	2	4	4	4	4	4	4	4	4	4	2	2	2	2	3	2	2	1	3	1	1	5	2	2
3	5	5	5	5	5	2	2	5	5	5	4	4	4	4	4	5	5	5	3	4	4	5	2	1	5	2	4	6	3	1
4	3	4	3	3	5	3	3	5	4	5	5	5	3	4	4	5	3	3	3	2	5	5	2	0	4	1	1	5	3	3
5	4	4	5	5	2	2	1	4	2	4	5	4	5	4	4	4	4	2	2	4	5	4	2	0	5	2	3	4	3	2
2	2	3	5	5	4	1	2	4	2	4	5	4	4	2	3	3	1	1	1	1	5	3	1	1	4	1	5	6	1	4
4	4	5	5	5	5	5	5	5	5	5	5	5	5	5	5	5	5	5	5	5	5	5	3	0	4	1	1	6	3	2
3	3	3	4	5	5	4	3	5	4	4	5	5	5	4	4	4	3	3	3	3	4	4	2	1	4	2	5	5	1	3
1	4	4	4	4	5	5	3	5	5	5	4	4	4	4	4	5	5	5	4	5	5	5	1	0	1	1	4	7	3	1
5	5	5	5	5	4	3	3	5	3	5	5	5	5	5	5	5	5	5	5	5	5	5	3	0	6	3	5	7	3	4
4	3	3	3	3	4	2	3	3	2	4	4	4	4	4	4	2	1	1	2	2	2	2	2	0	4	1	1	5	2	2
3	3	4	4	4	5	4	4	5	3	4	3	4	4	5	4	2	1	3	1	1	4	2	2	0	1	1	1	3	3	4
3	3	3	4	3	3	3	5	4	4	4	5	5	4	4	4	4	4	3	4	2	4	5	3	0	1	3	3	2	2	1
4	4	5	5	5	3	2	4	4	2	5	5	5	5	5	5	2	2	2	2	2	4	3	3	1	4	1	5	5	3	3
2	2	2	2	2	3	4	5	5	3	3	5	5	5	5	5	2	1	1	1	1	4	3	2	0	1	3	3	3	3	2
2	2	3	4	3	5	5	4	4	5	5	4	4	5	4	5	1	1	1	1	1	1	1	3	0	2	2	3	2	3	1
3	3	3	4	5	5	4	4	5	4	5	4	3	3	2	2	2	1	1	2	1	1	2	2	1	4	1	1	5	1	2
4	4	4	4	4	3	3	3	3	3	3	4	4	4	4	4	4	4	4	4	4	4	4	3	0	2	3	3	4	3	2
1	1	1	2	2	2	3	1	2	3	2	2	2	2	3	3	3	3	3	3	3	3	2	2	0	5	4	3	1	1	2
2	2	5	5	5	4	2	3	4	2	5	5	5	5	5	5	5	2	2	2	2	5	5	3	0	1	3	4	3	3	1
4	4	4	4	4	5	5	5	5	5	5	4	4	4	3	5	4	4	4	4	4	4	4	2	1	6	2	3	2	2	3
4	3	4	4	4	5	5	4	5	5	5	5	5	5	5	4	4	3	2	1	2	1	1	2	0	4	1	2	5	3	1
3	3	5	5	5	4	3	2	4	5	5	5	5	5	5	5	3	3	3	4	3	5	5	1	1	3	1	1	1	3	4
3	1	3	1	3	4	4	4	5	5	4	5	5	5	4	5	5	2	3	2	2	4	4	2	0	5	1	5	5	2	3
3	4	4	5	5	4	2	3	4	3	5	5	4	4	4	3	2	1	1	1	1	1	1	4	1	4	3	1	4	3	4
4	4	5	4	4	5	4	4	3	3	5	5	5	5	4	5	2	1	2	2	2	2	2	3	0	5	2	3	2	1	3
2	2	4	4	3	4	4	4	4	4	4	4	4	4	4	4	3	2	2	2	2	2	2	2	1	4	1	1	7	3	2
2	2	4	4	3	5	3	1	2	3	5	5	5	5	5	4	1	1	1	1	1	1	3	2	1	4	1	1	5	3	2
4	3	4	4	3	3	3	3	4	4	4	4	4	4	4	4	3	2	3	3	2	5	4	3	0	2	3	1	3	2	4
3	2	4	4	4	5	5	5	5	3	5	5	5	5	5	5	4	1	5	1	1	1	1	3	0	2	3	2	1	3	1
3	3	3	5	5	5	4	4	3	5	5	5	4	4	4	4	1	1	1	1	5	1	1	2	1	3	4	4	3	1	3
5	5	5	5	5	5	5	5	5	5	5	5	5	5	5	5	5	1	1	1	1	3	1	2	1	2	3	1	1	3	1
4	4	3	5	4	5	3	3	5	4	5	5	5	5	4	4	1	1	1	1	1	3	3	2	0	3	3	4	4	1	1
4	4	4	4	4	3	4	4	3	4	2	4	4	4	3	3	4	1	3	3	2	3	3	1	0	1	1	3	5	3	1
3	2	3	2	2	4	2	4	4	2	4	4	3	4	4	4	4	4	4	4	4	4	4	2	1	4	1	1	5	3	1
4	4	4	5	5	4	3	4	5	5	5	5	5	5	5	5	1	1	1	1	1	1	1	3	1	2	1	5	2	3	2
1	1	1	2	1	5	3	4	4	4	5	4	3	4	3	3	4	4	3	1	2	3	3	2	0	6	4	3	4	2	1
4	4	5	5	5	3	2	4	5	4	5	5	5	5	5	5	5	2	2	2	2	4	4	2	1	2	1	1	4	2	3
3	3	4	4	4	4	2	3	4	3	5	5	4	4	4	4	3	3	2	2	2	3	2	2	1	4	1	1	4	3	3
4	5	4	5	5	5	2	3	5	4	5	5	5	5	5	5	4	4	1	2	1	1	2	3	0	1	3	4	3	3	4
1	1	1	4	4	3	2	1	3	2	2	5	5	5	5	5	4	5	1	1	1	1	1	2	0	3	1	1	4	3	1
3	5	3	3	4	5	3	4	5	3	5	5	4	5	4	5	2	2	3	4	2	4	5	3	1	5	1	3	2	3	4
2	1	2	5	3	5	4	4	5	5	5	5	5	5	5	5	3	2	2	2	2	2	2	3	1	4	1	2	5	1	3
1	1	3	4	2	5	4	5	5	3	5	3	4	3	4	5	4	4	2	1	3	4	4	1	0	2	1	3	7	3	1
5	5	5	5	5	4	3	1	3	1	3	5	5	5	5	5	4	3	2	1	1	1	1	1	1	2	2	3	6	1	4
2	2	2	2	2	3	2	3	3	2	3	4	5	5	5	5	5	4	4	4	2	5	4	3	1	2	4	3	1	3	2
5	5	5	5	5	4	4	4	4	4	4	5	5	5	5	5	4	4	4	4	4	4	4	4	0	6	1	1	4	3	1
3	3	3	5	5	5	5	5	5	5	5	5	5	5	2	5	5	4	3	3	3	5	5	2	1	5	1	1	5	3	2
1	1	1	4	4	4	5	1	5	5	4	4	4	4	5	5	3	1	1	1	1	5	5	2	1	4	1	1	5	3	1
5	5	5	5	5	5	4	3	5	4	5	5	5	5	3	5	1	3	3	2	1	2	2	1	1	1	1	3	3	3	1
1	1	4	4	4	3	3	3	3	3	4	4	4	4	4	4	1	1	1	1	1	1	1	3	1	4	3	5	6	2	3
4	3	3	4	4	3	3	2	5	4	4	5	5	5	4	4	4	3	2	2	1	3	3	1	1	2	2	3	5	2	3
4	5	5	5	5	5	3	1	3	3	5	4	5	5	5	5	2	4	3	1	1	3	3	1	0	1	1	3	1	3	1
4	5	5	5	5	4	3	3	5	4	5	5	5	5	4	4	5	4	3	3	3	5	4	1	1	5	1	3	2	3	1
2	2	3	4	3	4	3	3	4	3	4	4	4	4	3	4	2	2	3	3	3	4	2	4	1	4	1	3	2	3	2
4	4	4	5	5	5	2	2	5	4	5	5	5	5	4	4	1	1	1	1	1	4	2	4	1	1	1	1	6	3	2
4	4	3	3	3	5	4	4	4	2	5	5	5	5	4	4	3	3	3	3	3	5	3	2	0	4	1	1	3	1	2
3	4	4	5	4	5	5	4	4	3	5	5	5	4	4	3	1	1	1	1	1	1	1	2	0	5	1	3	2	1	1
3	4	4	3	5	5	2	3	5	3	5	5	4	4	5	5	5	3	4	4	3	5	5	2	1	1	1	4	6	3	1
3	3	3	5	5	5	3	3	5	4	5	5	5	5	5	5	1	1	1	1	1	1	1	2	1	2	1	5	2	3	3
3	3	5	4	1	5	4	3	4	3	4	3	2	2	3	2	3	4	5	5	5	5	5	2	0	4	1	1	4	3	2
3	3	3	4	4	5	3	4	5	4	5	4	4	4	4	4	4	1	1	1	1	3	3	2	1	2	1	3	5	2	3
4	3	3	4	4	4	4	3	4	4	5	4	4	4	3	4	5	2	4	3	2	5	5	1	0	4	1	1	3	3	3
4	3	5	5	4	5	3	2	4	3	5	5	4	4	4	5	3	2	2	2	2	2	2	1	0	3	1	4	5	3	2
5	5	5	5	4	4	4	2	5	5	5	5	4	4	5	5	5	2	1	1	1	3	5	2	0	3	1	1	6	2	2
4	5	5	5	5	5	3	2	5	4	5	4	4	4	4	4	5	3	2	2	2	5	4	1	1	5	1	5	7	3	1
4	5	5	5	5	3	4	5	4	3	4	5	5	5	5	5	4	4	4	4	4	4	4	1	0	2	3	1	7	1	1
5	5	5	5	5	4	2	1	5	5	5	5	5	5	5	5	1	1	1	1	1	1	1	2	1	4	2	1	5	3	3
4	4	4	4	4	2	3	4	4	4	4	4	4	4	4	4	5	5	4	2	3	5	5	1	0	2	2	5	7	3	1
4	4	4	4	5	4	4	3	4	4	5	5	5	5	5	5	4	3	3	4	3	3	3	1	1	2	1	3	1	3	2
5	5	4	4	4	5	2	3	4	4	5	5	5	5	5	5	3	1	1	1	1	1	3	2	0	1	1	4	1	1	1
2	4	3	4	4	3	4	4	4	5	5	4	4	5	4	4	3	2	1	2	2	4	2	2	0	5	1	3	1	3	1
5	5	5	5	5	5	4	4	5	5	5	5	5	5	5	4	5	3	1	1	3	5	1	2	1	4	1	1	5	2	4
4	4	5	5	5	5	3	3	4	3	5	5	5	5	4	4	3	3	3	2	2	2	2	2	0	4	2	1	5	3	3
4	4	5	5	5	4	4	5	5	5	5	5	5	5	5	5	4	3	3	2	1	1	1	3	1	2	1	5	5	3	2
1	1	1	4	3	3	2	5	5	3	5	5	5	5	4	5	5	1	1	2	1	5	5	2	1	4	1	1	5	3	3
4	4	4	4	4	4	3	2	5	5	5	5	4	4	4	4	5	3	3	3	3	3	3	2	0	2	2	3	4	3	1
4	4	4	5	4	5	4	4	5	5	5	4	3	3	3	3	4	3	3	3	3	3	3	1	0	5	1	2	1	1	1
5	5	5	5	5	5	4	5	3	3	5	4	4	4	4	4	4	2	2	2	2	2	2	2	1	5	1	1	6	2	2
5	5	5	5	5	4	3	3	5	4	5	5	5	5	5	5	5	5	5	3	3	3	3	1	1	3	1	4	2	3	2
3	3	3	5	5	5	5	5	5	3	5	5	5	5	5	4	1	1	1	1	1	1	2	2	0	4	1	1	5	3	2
3	3	3	3	3	5	5	4	4	4	5	3	3	3	3	3	3	3	3	3	3	3	3	3	1	4	2	1	5	3	3
3	3	3	3	2	5	3	4	4	5	5	4	4	4	4	4	4	3	2	2	2	2	1	3	1	4	3	1	5	3	1
5	5	5	5	5	3	4	5	5	3	5	5	5	5	5	5	4	4	2	1	1	4	4	1	0	2	1	4	1	2	1
1	3	2	2	2	4	5	3	5	4	5	2	2	2	2	2	3	1	1	1	1	1	1	2	1	2	1	1	3	1	1
5	5	4	5	5	3	5	4	3	2	2	5	4	5	5	4	5	5	4	4	5	5	4	2	1	1	3	1	5	3	2
3	3	3	3	2	5	3	4	4	5	5	4	4	4	4	4	4	3	2	2	2	2	1	3	0	4	3	1	5	3	1
3	5	4	5	5	4	3	5	4	5	4	4	5	5	5	5	2	1	1	1	2	1	1	2	1	4	1	3	1	3	2
3	3	3	1	2	3	3	2	2	2	3	2	2	2	2	2	2	1	2	5	2	1	2	2	0	5	1	3	3	3	1
3	3	3	4	4	5	5	5	5	4	5	5	5	5	3	4	3	3	3	3	3	4	4	2	1	4	2	2	5	2	2
5	2	5	5	5	5	4	4	5	5	5	5	5	5	1	1	1	1	1	1	1	1	1	2	1	2	1	1	5	1	2
1	3	2	4	4	4	3	4	3	2	3	5	5	5	5	4	2	1	2	1	1	5	5	2	0	3	1	1	2	3	1
5	4	4	4	4	5	3	3	5	4	5	4	4	4	4	4	4	5	5	5	5	5	5	1	1	5	1	3	1	3	4
2	2	2	2	3	3	4	3	3	4	4	5	4	4	3	4	1	1	1	1	1	3	2	2	1	4	1	1	5	3	2
5	5	5	5	5	5	5	4	5	4	5	5	5	5	5	5	3	3	1	1	1	3	2	3	0	5	3	4	1	3	2
4	3	5	4	4	3	2	2	4	4	4	5	5	5	5	5	3	3	3	4	2	3	3	1	1	4	1	4	2	2	3
3	3	3	5	5	5	3	2	5	3	5	5	5	5	4	4	1	1	1	1	1	5	5	2	0	3	1	1	2	1	3
4	4	4	4	4	4	2	2	4	3	3	5	5	5	5	5	4	4	3	3	2	3	3	3	1	4	2	2	5	3	3
4	4	4	4	4	5	3	4	5	3	4	5	5	5	5	5	2	2	2	2	2	2	2	2	0	2	3	2	2	3	4
1	1	1	2	1	5	2	4	5	3	5	5	5	5	5	5	5	1	1	1	1	5	1	3	0	2	3	2	4	3	1
2	2	3	3	4	3	4	3	5	2	5	4	4	4	3	3	2	3	2	3	2	4	3	3	1	5	1	3	4	1	4
4	4	5	5	5	5	5	4	3	3	4	5	5	5	5	5	4	4	3	3	3	3	3	3	0	5	4	3	1	3	4
4	4	4	4	4	3	2	4	4	3	5	4	4	4	4	4	2	2	2	2	1	1	1	3	1	4	1	1	6	3	4
5	5	5	5	5	5	1	3	5	3	5	5	5	5	5	5	3	1	1	1	1	1	1	2	1	2	3	5	1	2	1
3	3	3	3	3	5	4	3	4	3	4	4	4	4	3	3	4	3	3	2	3	3	4	1	0	1	1	4	3	3	1
1	1	5	5	5	5	5	1	5	1	5	5	5	5	5	5	5	5	2	2	2	2	2	2	1	2	1	5	1	3	2
4	3	3	4	4	5	4	2	5	2	5	5	5	5	4	4	3	2	2	2	2	2	2	4	0	4	1	1	5	2	2
3	3	4	4	4	2	2	2	3	3	4	3	4	4	4	4	4	4	2	2	2	4	4	2	0	4	3	1	5	3	3
3	3	4	4	4	2	2	3	3	2	4	5	5	5	5	5	3	3	3	3	3	3	3	2	0	3	3	4	7	3	4
3	3	4	5	5	3	2	2	3	2	3	5	5	5	5	5	4	2	2	2	1	3	3	2	0	5	3	1	5	3	3
4	5	4	4	4	3	1	2	3	3	4	4	5	4	4	5	4	5	4	4	5	5	4	1	0	1	2	3	5	1	1
1	1	2	3	3	4	3	3	4	3	4	5	5	4	5	5	3	2	2	2	2	4	4	2	1	4	1	5	5	3	2
3	3	4	3	4	3	3	3	3	3	5	5	5	5	5	5	3	3	2	3	3	3	3	1	0	1	2	4	3	3	2
5	5	5	5	5	4	1	3	5	3	5	5	5	5	5	5	5	2	2	2	2	1	1	1	1	2	1	5	1	3	1
1	1	3	4	1	5	5	4	4	4	5	5	4	4	4	4	5	1	3	4	1	4	4	2	0	2	1	1	1	3	1
3	3	3	3	3	2	4	3	1	2	1	3	3	3	3	3	3	3	3	3	3	3	3	1	0	1	1	4	2	1	4
2	2	3	2	2	4	4	5	5	4	5	4	5	4	3	4	4	3	3	3	3	4	4	2	1	4	1	1	5	2	2
5	5	5	5	5	5	5	5	5	3	5	5	5	5	5	5	5	1	1	1	1	4	3	2	0	6	3	3	2	3	1
2	2	4	5	5	5	4	4	4	4	2	5	5	5	5	5	5	5	1	1	1	4	1	4	0	1	1	4	4	3	3
3	3	3	3	3	4	4	4	4	3	4	4	4	4	4	4	4	4	4	4	4	4	4	2	0	4	4	3	1	3	2
3	2	4	5	4	5	3	3	5	2	5	5	5	5	5	5	5	4	3	3	1	5	5	3	0	2	4	3	6	1	1
2	3	3	3	3	4	4	4	4	3	2	4	4	3	3	4	4	4	4	3	4	3	4	1	1	4	1	3	1	2	3
4	4	4	4	4	4	3	4	4	3	5	5	5	4	4	5	3	3	3	3	3	3	3	4	1	4	1	1	5	3	1
4	4	4	5	4	3	2	4	3	1	5	5	5	4	5	5	2	2	1	2	1	5	5	3	0	3	4	3	1	3	3
3	2	4	5	4	5	3	3	5	2	5	5	5	5	5	5	5	4	3	3	1	5	5	3	0	2	4	3	6	3	1
4	3	3	4	5	4	3	3	3	2	4	4	5	5	5	5	2	1	2	2	2	2	2	1	0	5	1	4	4	3	1
3	3	3	3	3	5	1	3	5	2	5	5	5	5	5	5	4	4	4	4	4	4	4	1	1	2	1	5	1	1	4
3	3	3	4	4	3	4	5	5	4	4	5	5	5	5	4	4	4	2	2	2	3	3	2	0	1	2	1	5	2	2
5	5	5	5	5	5	5	3	5	5	5	5	5	5	5	5	5	5	5	5	5	5	5	1	0	5	2	5	1	3	4
1	1	1	2	1	3	2	2	4	2	4	3	3	4	4	5	1	3	2	1	1	1	2	1	0	5	4	3	1	3	1
3	3	3	3	3	5	3	2	5	5	5	4	5	4	3	3	4	4	3	3	3	4	3	1	1	1	1	4	5	3	1
5	5	5	5	5	5	2	1	5	3	5	3	3	3	3	3	5	5	5	5	5	5	5	2	1	1	1	5	1	3	1
5	5	5	5	5	5	4	5	5	5	5	5	5	5	5	5	1	1	1	2	1	5	5	1	0	2	1	3	7	1	3
4	4	3	5	5	3	3	5	4	3	3	4	4	5	4	5	4	4	3	2	2	4	4	1	0	3	1	4	2	2	1
4	4	4	5	5	5	5	5	5	4	5	5	5	5	5	5	4	5	5	5	5	5	5	3	0	2	1	3	1	3	2
4	4	4	5	4	5	5	4	4	3	5	5	5	5	5	5	3	4	1	1	2	1	2	2	1	5	3	3	4	3	1
3	4	4	4	4	5	3	2	5	3	5	4	4	4	5	5	5	3	2	2	2	2	2	2	0	4	2	1	5	3	2
3	3	2	3	3	5	2	4	5	4	5	4	4	5	5	5	4	4	1	1	1	1	1	1	1	4	1	5	3	3	3
3	3	4	4	4	5	2	3	4	3	5	5	4	5	4	4	3	1	1	1	1	3	2	2	1	2	2	1	5	1	3
3	3	5	3	3	4	3	3	4	3	5	5	5	5	5	5	1	1	2	1	1	1	1	4	0	4	2	2	5	3	3
4	4	3	4	3	5	5	5	5	5	5	4	5	5	5	5	4	4	4	4	4	4	4	1	0	1	1	4	1	2	1
5	5	5	5	5	2	1	2	3	3	5	5	5	5	5	5	3	3	4	2	2	3	4	1	1	5	1	3	2	3	4
4	4	4	5	5	5	3	3	5	4	5	5	5	5	5	5	1	2	1	1	1	1	1	2	1	5	1	3	1	3	1
5	3	5	5	5	5	3	5	5	4	5	4	5	4	5	5	2	2	2	2	2	4	3	2	0	6	4	3	6	3	3
5	5	5	5	5	4	2	2	4	2	5	5	5	5	5	5	1	1	1	2	1	1	1	2	0	1	4	5	1	2	1
3	1	1	3	1	5	3	3	5	5	5	3	5	3	3	3	3	3	1	2	2	5	5	2	0	2	2	3	1	3	1
5	5	5	5	5	5	1	3	5	3	5	5	5	5	5	5	5	5	1	1	1	3	3	2	0	4	1	1	5	1	3
2	2	4	4	4	5	4	2	3	2	4	5	5	5	4	4	1	1	1	1	1	3	4	2	0	3	3	1	5	3	2
3	2	3	5	5	3	3	2	4	2	4	5	5	5	5	5	3	2	1	3	1	3	2	3	1	4	1	1	5	3	2
4	3	5	5	5	5	3	3	5	5	5	5	5	5	5	5	5	5	5	3	3	5	5	1	1	1	1	4	5	1	3
5	5	5	5	5	4	4	4	4	3	4	5	5	5	4	4	2	1	1	1	1	3	3	1	1	2	1	3	7	3	4
5	5	5	5	5	5	3	3	5	4	5	5	5	5	5	5	5	5	5	5	5	5	5	1	0	3	1	4	3	3	1
3	3	4	4	4	5	4	3	4	4	4	4	4	4	4	4	3	3	2	2	2	2	2	3	1	4	1	1	5	2	2
3	5	4	4	4	5	1	1	4	4	5	4	4	4	4	4	3	2	1	1	1	4	4	2	0	5	2	3	7	3	3
3	3	3	5	4	5	5	3	5	3	5	5	5	5	5	5	3	1	1	2	3	4	2	4	0	5	1	5	5	2	2
5	4	5	5	5	4	2	2	5	3	5	5	5	5	5	5	3	1	1	1	1	1	1	2	0	4	3	1	5	3	1
4	3	3	5	4	5	5	4	4	5	5	5	5	5	5	3	2	2	2	3	3	4	4	2	0	6	1	4	5	3	2
5	5	5	5	5	5	4	5	5	5	5	5	5	5	5	5	5	5	5	5	5	5	5	2	1	4	2	4	5	1	3
4	5	5	5	5	5	4	4	5	4	4	5	5	5	5	5	4	4	4	4	4	4	4	3	0	1	3	1	5	1	3
4	3	4	3	4	5	4	3	5	5	5	5	5	5	5	5	4	1	1	1	1	4	4	3	0	4	3	1	5	3	3
1	1	2	5	4	5	3	2	5	4	5	4	5	5	5	5	5	3	3	3	2	1	1	1	1	1	1	2	4	3	1
3	3	2	1	2	1	3	3	1	3	1	1	1	1	1	1	1	3	5	5	5	1	1	2	0	1	1	4	7	3	1
3	3	4	4	3	4	4	3	3	3	4	4	4	4	3	3	1	1	2	2	1	3	1	2	1	4	2	1	5	3	2
5	5	5	5	5	5	1	1	5	1	5	5	5	5	5	5	5	5	1	5	1	1	1	1	0	5	2	3	1	2	1
3	3	4	3	2	1	3	4	1	3	1	2	2	2	1	1	3	1	2	2	5	3	3	2	1	2	1	4	2	3	1
5	5	5	5	5	5	5	5	5	5	5	5	5	5	5	5	5	1	1	1	1	1	1	2	0	5	1	2	7	3	1
5	5	5	5	5	5	1	2	3	2	5	5	5	5	5	5	1	1	1	1	1	1	1	2	1	2	1	1	1	2	1
2	3	3	1	2	4	1	5	5	4	5	5	4	3	4	4	4	5	2	3	4	4	4	1	0	2	1	3	1	3	3
3	5	4	4	4	5	2	3	5	3	5	5	5	5	5	5	4	4	3	3	5	5	5	2	1	2	1	4	6	1	4
2	1	2	1	2	1	1	1	1	1	1	1	2	3	2	2	4	4	4	4	4	4	4	2	1	2	1	5	2	3	1
5	5	5	5	5	5	2	3	1	1	4	5	5	5	5	5	1	1	1	1	1	1	1	2	0	1	1	1	3	3	1
3	4	3	5	5	5	4	5	5	3	5	5	5	5	5	5	5	5	5	5	5	5	5	2	0	1	4	3	3	3	1
2	2	2	3	3	3	5	1	3	1	3	4	5	5	5	5	3	3	3	1	3	5	5	3	0	3	1	3	4	1	4
4	5	5	5	5	3	2	3	2	2	2	5	5	4	5	4	4	5	4	4	4	5	4	2	1	2	1	5	3	3	3
2	2	2	3	3	5	2	3	3	3	5	4	4	3	3	3	2	1	2	2	2	1	1	2	0	3	1	1	2	2	1
1	1	1	3	5	5	4	3	5	3	5	4	4	3	5	5	5	5	3	2	2	4	4	2	1	1	1	3	1	3	3
3	1	3	5	4	5	3	3	5	4	5	4	4	5	4	4	5	4	1	2	2	5	5	3	1	6	2	3	3	3	1
3	3	4	5	4	5	4	4	4	4	5	5	4	4	4	4	3	4	2	3	3	4	3	2	0	4	1	1	5	3	2
5	5	5	5	5	5	3	4	5	4	5	5	5	5	5	5	4	3	2	2	2	3	3	1	1	5	1	4	3	1	3
5	5	5	5	5	4	1	1	5	5	5	5	5	5	5	5	5	1	1	1	1	1	1	2	1	1	1	3	2	2	4
4	4	5	4	5	5	3	2	5	3	5	5	5	5	5	5	2	1	3	2	2	3	1	2	1	3	1	1	6	3	3
5	5	5	5	5	5	2	3	5	2	5	5	5	5	5	4	1	1	1	1	1	2	2	2	0	5	1	4	5	3	2
4	4	4	4	4	5	3	2	5	5	5	4	3	4	4	4	4	4	3	3	2	3	3	2	1	3	1	3	2	3	2
5	5	5	5	5	5	5	4	5	5	5	5	5	5	4	5	4	5	5	4	5	5	5	3	1	2	1	3	1	2	1
1	1	1	1	1	2	3	2	1	1	1	1	1	1	1	1	1	1	1	1	1	1	1	1	1	2	1	4	1	3	2
5	5	5	5	5	3	2	2	4	4	5	5	5	5	5	5	4	4	3	2	2	4	4	1	1	1	1	4	5	1	1
3	1	5	5	5	5	1	5	5	1	5	5	5	5	4	4	1	1	1	1	1	3	3	2	0	1	3	3	3	3	1
3	3	3	3	3	4	3	2	4	3	4	4	4	4	4	4	3	3	3	4	4	4	4	1	0	2	1	5	7	3	1
4	4	4	3	3	4	3	2	3	2	5	4	4	3	5	5	4	4	5	4	4	5	4	2	1	3	2	4	3	1	3
3	3	5	5	4	5	4	3	5	4	5	5	4	4	5	5	5	4	3	1	1	3	3	2	0	4	1	1	5	3	3
3	3	3	3	3	4	4	2	4	3	4	4	4	4	4	4	2	1	1	1	1	2	3	2	1	5	3	1	2	3	1
5	5	5	5	5	5	3	4	5	5	5	5	5	5	5	5	5	4	2	3	1	2	3	1	1	6	1	3	1	2	1
1	5	5	5	5	5	3	3	5	3	3	4	4	4	4	4	3	3	3	3	3	3	3	4	0	1	1	5	1	3	2
4	4	4	4	5	5	1	4	5	5	5	5	5	4	5	5	3	3	3	1	1	1	1	1	1	6	1	2	5	2	1
5	3	5	5	5	5	4	4	5	3	5	5	5	5	5	5	1	1	1	1	1	2	1	3	0	4	3	1	6	3	3
5	5	5	5	5	3	1	2	4	4	5	5	5	5	5	5	3	3	4	4	1	1	3	2	0	1	3	3	1	3	1
4	3	4	5	5	4	3	4	3	2	3	5	5	5	5	5	3	2	3	1	1	2	4	2	0	3	3	3	2	1	1
3	3	4	5	4	4	2	2	5	3	4	4	5	4	4	4	2	1	2	2	2	4	4	2	0	4	1	1	5	3	3
4	2	3	5	4	3	2	1	4	1	4	5	5	5	5	5	1	1	1	1	1	1	1	3	0	4	3	1	6	1	2
5	5	5	5	5	5	5	5	5	4	5	5	5	5	5	5	4	4	2	4	2	2	2	3	0	5	1	1	1	3	1
3	3	4	5	5	5	2	3	5	3	5	5	5	5	5	5	2	2	1	1	1	1	2	2	1	1	1	4	1	3	1
3	3	4	4	4	4	3	3	4	4	5	4	3	3	4	3	4	3	3	3	3	4	3	2	0	4	3	1	3	3	2
5	5	5	5	5	5	4	5	5	4	5	5	5	5	5	5	4	1	1	1	1	1	1	2	1	3	3	4	3	2	3
4	3	5	5	5	5	5	5	5	4	5	5	5	5	5	5	5	5	2	2	1	1	1	3	0	5	4	3	1	2	1
5	4	5	5	5	5	5	3	5	4	5	5	5	5	5	5	5	2	2	2	2	5	4	2	0	5	3	3	2	3	1
3	3	3	3	3	4	4	4	4	4	4	5	5	5	5	5	2	2	2	2	2	2	2	1	0	5	1	5	1	3	1
2	2	4	4	5	5	3	5	5	5	5	4	4	4	4	5	4	4	4	3	2	5	5	1	1	3	1	3	2	3	4
5	5	5	5	5	5	4	3	5	5	5	5	5	5	5	5	5	1	1	1	2	2	4	2	1	3	1	3	2	1	4
4	3	5	5	5	4	2	3	3	4	4	4	4	4	4	3	3	4	3	3	3	4	4	1	0	3	1	3	2	1	1
4	4	4	4	4	4	3	3	3	4	4	4	4	4	4	4	3	3	3	3	3	2	2	1	1	2	2	3	5	3	2
3	1	4	3	3	5	1	1	4	2	5	5	5	5	5	5	5	5	5	5	5	5	5	3	0	1	2	1	4	3	3
4	3	3	4	5	4	3	4	5	2	5	4	4	5	3	4	5	4	3	3	4	4	3	1	0	2	1	4	3	3	3
3	3	3	3	3	3	3	2	3	3	3	3	3	3	3	3	3	3	3	3	3	3	3	3	0	5	1	4	1	3	1
2	2	2	3	2	5	2	3	5	4	5	4	4	4	4	3	2	2	3	4	3	1	1	1	1	4	1	2	5	2	3
3	3	3	3	3	4	3	4	5	4	4	4	4	4	4	4	5	4	3	4	3	4	3	1	1	2	1	3	1	2	2
5	5	5	5	5	5	1	1	5	5	5	5	5	5	5	5	1	1	1	1	1	4	1	2	1	6	1	5	3	3	3
4	5	4	4	5	5	3	3	5	3	5	4	4	4	4	5	4	5	3	4	4	5	4	4	1	2	1	4	2	3	3
5	5	5	5	5	3	3	2	1	2	3	5	5	5	5	5	1	1	1	1	1	1	1	2	1	1	1	1	6	3	1
3	3	3	5	5	4	4	4	5	4	5	5	5	5	5	5	3	4	3	3	3	4	4	2	1	4	1	1	4	3	2
4	3	4	4	5	4	1	2	5	2	5	5	5	5	5	5	5	2	1	1	1	3	3	1	1	3	1	5	1	3	4
4	4	4	5	5	4	2	2	4	4	4	4	5	5	5	5	2	2	2	1	1	1	1	1	0	3	1	4	7	1	2
5	5	5	5	5	5	2	3	5	2	5	5	5	5	5	4	5	1	4	4	1	1	1	1	0	2	1	5	7	1	2
4	4	4	4	4	5	5	3	5	5	5	5	5	5	5	5	4	1	1	1	1	1	1	2	1	3	3	3	1	3	2
4	3	4	5	5	4	3	2	4	3	4	3	3	3	4	4	3	3	3	2	2	3	2	1	1	4	1	3	3	3	2
5	4	3	3	5	5	4	5	5	3	5	5	4	4	5	4	4	2	1	1	1	3	2	2	1	3	1	3	1	3	3
4	4	4	5	4	5	3	4	5	5	5	5	4	4	4	5	4	4	3	3	3	3	4	1	1	2	1	5	3	3	2
4	4	5	5	5	5	5	4	5	4	5	5	5	5	5	5	4	4	2	2	2	3	3	3	1	2	2	3	6	2	3
4	4	5	5	5	4	3	4	4	3	5	4	4	5	3	5	3	3	2	2	1	2	2	2	0	6	4	3	4	2	4
4	3	4	4	4	5	3	4	4	3	5	5	5	5	5	5	4	3	3	2	1	3	1	2	0	4	1	2	5	3	2
5	4	4	4	4	5	1	2	5	2	5	4	4	4	4	4	5	1	1	1	1	5	5	2	0	3	3	3	3	3	1
5	5	5	4	5	2	2	2	3	2	5	4	4	3	4	3	4	3	4	3	3	4	3	1	0	1	1	5	1	3	2
2	2	2	3	2	5	2	2	4	3	5	5	5	5	5	5	4	4	3	2	2	4	4	2	1	1	1	4	5	3	1
3	3	4	5	4	5	3	3	4	4	4	5	4	5	4	5	4	4	2	2	2	4	4	2	1	6	1	2	4	1	4
5	5	5	5	5	4	3	4	5	5	5	5	5	5	5	5	5	5	4	2	2	3	3	3	0	5	1	3	3	1	1
3	3	3	2	1	5	5	5	5	5	5	1	2	4	1	2	5	5	5	5	5	5	5	1	1	3	1	3	1	3	1
3	1	3	5	5	5	5	3	5	3	5	5	5	5	5	4	5	5	1	1	1	4	1	1	0	5	1	4	3	3	1
5	5	5	5	5	5	5	4	4	3	5	5	5	5	5	5	5	2	2	2	2	2	2	1	0	3	1	3	3	3	1
4	3	4	4	4	5	3	3	5	3	5	5	5	5	4	4	1	1	1	1	1	2	2	3	0	4	2	5	4	2	2
4	4	5	5	5	5	1	2	5	3	5	5	5	5	5	5	5	5	4	3	3	5	5	4	0	6	1	3	3	3	1
5	5	5	5	5	5	1	5	5	3	5	5	5	5	5	5	5	5	5	5	5	5	5	2	0	1	4	3	1	2	1
5	5	5	5	5	5	1	2	5	1	5	5	5	5	5	5	5	1	1	1	1	5	5	2	0	1	3	3	1	3	2
5	5	5	5	5	5	4	5	5	5	5	5	5	5	5	5	5	5	5	5	5	5	5	1	0	1	1	3	2	3	1
2	2	3	3	3	4	3	2	2	2	4	4	4	4	4	4	1	2	1	1	1	1	1	1	0	5	1	4	4	1	1
2	2	2	3	3	5	3	2	5	5	5	5	5	5	4	4	1	1	1	1	1	2	1	2	0	3	1	1	5	3	2
4	4	5	5	5	5	2	3	5	5	5	4	4	4	4	4	5	1	1	1	1	1	1	2	1	4	1	1	5	1	2
2	2	2	3	4	5	3	3	5	5	5	5	5	5	3	3	3	2	2	3	2	4	4	1	1	2	1	4	6	3	3
3	3	4	3	4	2	3	1	3	3	4	4	3	4	3	3	3	3	3	2	2	2	2	2	1	5	1	5	1	3	1
3	2	4	4	4	4	3	2	5	5	5	5	5	5	5	5	4	2	3	3	3	5	5	2	0	4	1	1	4	2	3
4	4	4	4	4	2	2	3	5	2	3	4	3	5	5	5	1	1	1	1	1	1	1	1	0	2	2	4	5	3	4
1	2	1	1	1	1	4	3	1	3	1	1	1	1	1	1	4	5	5	5	5	5	5	2	1	5	1	4	2	3	3
1	3	3	3	3	4	1	1	4	4	4	4	4	4	4	4	4	4	4	4	1	1	4	2	0	1	1	2	3	2	1
4	5	4	5	4	4	3	3	3	3	4	5	5	5	5	5	4	5	2	3	2	2	2	3	0	1	1	1	6	1	1
1	2	2	4	4	3	2	4	4	1	2	2	3	3	4	4	3	1	1	1	1	1	1	2	1	2	1	3	4	3	2
4	4	5	5	4	5	3	3	4	3	4	4	4	4	4	4	3	4	3	3	1	1	1	2	1	4	1	1	6	3	2
3	3	4	4	4	5	3	5	5	5	4	3	3	3	3	3	1	2	1	1	1	4	4	1	0	2	1	4	7	3	3
5	4	4	5	5	5	3	3	1	2	5	4	5	5	5	5	5	3	3	3	3	3	3	4	1	5	1	5	1	3	2
2	1	2	3	3	3	3	4	4	3	4	5	5	5	3	5	1	1	1	2	1	4	3	3	1	4	1	1	6	2	2
3	3	4	4	5	4	3	5	5	4	5	5	5	5	5	5	5	3	5	5	4	5	5	1	1	2	1	3	4	1	4
4	4	5	4	5	5	4	3	3	2	5	4	4	4	4	3	5	3	2	2	3	5	4	1	0	1	1	4	7	3	1
4	4	4	4	4	4	4	3	4	4	4	3	4	3	4	4	4	3	3	3	3	3	3	3	0	1	3	4	7	3	3
5	3	5	5	4	5	4	2	5	3	4	4	4	4	4	4	3	2	2	2	1	1	3	3	0	5	1	1	6	1	2
3	3	3	3	3	3	2	1	3	2	3	5	5	5	5	5	3	3	2	2	2	3	3	1	1	4	1	3	1	3	3
5	5	4	5	3	5	3	5	2	1	5	5	5	5	5	5	5	1	1	1	1	5	5	3	0	1	1	3	5	2	1
4	4	4	4	4	3	1	1	3	1	3	5	5	5	5	5	3	2	1	1	1	1	1	3	1	5	3	3	3	3	2
3	3	3	3	3	5	3	2	5	5	5	5	5	5	3	3	4	4	2	2	2	3	3	2	0	4	3	1	5	2	2
2	2	2	3	2	5	2	3	5	4	5	4	4	4	4	3	2	2	3	4	3	1	1	1	1	4	1	5	5	3	3
5	4	5	5	5	4	3	3	5	3	5	5	5	5	5	5	3	1	1	1	2	2	2	2	0	4	1	1	5	3	2
3	3	3	3	3	4	4	3	4	4	4	4	3	3	3	3	4	4	4	4	4	4	4	1	1	2	1	5	1	3	1
5	4	5	5	5	5	3	3	5	3	5	5	5	5	5	5	4	1	1	2	1	1	1	1	0	2	1	3	1	1	4
5	4	3	5	5	2	4	3	3	2	4	5	4	4	5	4	2	1	2	2	1	3	2	1	1	1	1	3	7	1	3
5	5	5	5	5	5	5	5	5	3	5	5	5	5	5	5	5	1	1	1	1	3	3	1	1	1	1	1	5	3	3
5	5	5	5	5	5	3	3	5	3	5	4	5	5	5	5	5	5	4	4	3	2	2	2	1	1	1	5	4	3	1
4	3	5	5	4	5	2	3	2	2	4	5	5	5	5	5	1	1	1	1	1	1	1	1	0	3	3	5	1	3	4
4	4	5	5	5	5	3	2	5	3	4	5	4	5	5	3	5	5	4	5	5	4	5	1	0	6	1	3	7	2	3
3	3	3	5	4	4	2	4	4	2	4	5	5	5	3	3	1	1	2	1	1	5	5	1	0	2	1	3	4	2	1
3	3	4	4	5	5	4	3	5	3	5	5	5	5	5	5	4	3	3	3	3	3	3	1	1	5	1	4	3	3	3
4	3	4	4	3	5	4	1	3	2	3	4	5	4	5	5	4	4	4	3	3	3	3	3	1	4	1	3	1	3	4
3	3	3	2	3	3	1	3	4	4	4	3	3	4	4	4	1	1	1	1	1	1	1	1	0	1	2	4	7	3	1
4	5	5	5	5	3	3	1	5	5	5	3	4	4	5	4	4	3	4	4	3	4	4	1	0	3	1	3	1	3	1
5	5	5	5	5	5	1	1	5	1	5	5	5	5	5	5	1	1	1	1	1	1	5	3	1	1	4	3	4	1	1
2	2	3	5	5	5	3	3	4	3	5	5	5	5	5	5	3	2	3	3	2	3	3	1	0	1	1	2	4	3	1
5	5	5	5	5	5	4	4	5	4	5	5	5	5	5	5	5	5	2	2	2	4	4	4	0	2	1	3	1	1	1
5	5	5	5	5	5	3	5	5	3	5	3	5	5	5	5	4	4	4	4	4	4	4	2	0	2	3	4	6	3	2
1	1	1	3	3	5	3	3	5	5	5	5	5	5	3	4	5	3	3	3	2	5	5	1	1	5	1	3	7	3	1
3	3	3	3	3	4	3	4	4	3	3	3	3	3	3	3	4	4	3	3	3	4	4	2	0	2	1	1	5	3	2
5	5	5	5	5	5	3	2	2	1	5	5	5	5	5	5	1	1	1	1	1	1	1	1	1	1	2	4	7	2	4
3	3	3	4	4	2	2	2	3	3	3	5	5	5	5	5	2	1	2	1	1	2	2	1	1	2	2	3	2	2	1
3	4	3	4	4	4	2	2	4	4	4	4	4	4	4	4	2	2	2	2	2	2	3	2	0	1	3	3	5	3	4
5	5	5	5	4	5	4	3	5	5	5	5	5	5	4	5	2	5	3	3	3	3	3	3	0	4	3	5	5	3	2
4	4	5	5	5	5	4	2	5	4	5	5	5	5	5	5	4	2	3	3	2	3	3	1	0	3	2	4	7	3	3
3	3	3	3	3	4	3	1	4	2	4	4	4	4	4	4	1	1	1	1	1	1	2	3	1	2	1	4	1	1	3
4	4	4	4	4	5	2	5	5	2	5	5	5	5	5	5	5	3	2	2	2	4	3	1	1	5	1	3	2	3	3
3	1	5	5	5	3	1	3	5	5	5	5	5	5	5	5	5	5	1	1	1	5	5	1	1	5	1	3	2	1	3
4	4	4	4	4	4	2	2	5	3	5	5	5	4	4	3	4	2	1	2	1	3	3	1	0	3	1	3	5	3	2
2	2	2	3	3	3	1	2	4	3	4	5	5	5	5	5	4	4	4	4	4	4	4	1	1	1	3	4	6	2	2
5	5	5	4	4	4	2	2	2	1	3	5	5	5	4	4	4	4	1	1	1	1	1	4	1	5	2	3	2	3	1
4	4	5	5	4	5	3	2	3	2	4	5	5	5	5	5	3	2	1	1	1	1	1	1	1	1	1	4	5	3	4
4	4	4	5	5	3	1	3	3	3	5	5	5	5	5	5	2	1	1	1	1	2	3	1	0	5	1	3	4	3	2
1	1	1	1	3	5	1	3	5	5	5	5	5	5	5	5	5	5	5	5	5	5	5	1	1	5	1	3	7	1	1
4	4	4	5	5	5	4	5	5	3	5	5	5	5	5	5	3	2	2	2	1	3	2	1	1	3	1	4	3	2	1
4	3	3	3	3	3	4	3	4	3	4	5	5	5	4	4	5	5	3	3	1	2	2	1	1	4	1	3	2	3	4
5	4	5	5	5	5	1	1	5	2	5	5	5	5	5	5	5	2	2	1	1	2	3	4	0	5	2	3	1	3	2
4	4	5	4	4	5	3	4	5	5	5	5	5	5	4	4	4	4	3	3	3	3	3	1	1	1	1	4	7	2	3
3	2	2	3	3	4	3	3	4	4	4	4	4	4	4	4	4	1	1	1	1	3	1	1	1	3	2	3	4	3	4
2	2	3	4	4	5	3	2	3	2	4	4	4	4	5	4	1	1	3	2	1	4	3	1	1	2	1	4	5	1	4
2	2	3	4	4	4	3	2	5	3	5	5	5	4	5	5	5	3	3	3	3	2	3	3	1	1	1	4	4	3	1
3	3	3	4	4	5	4	4	4	3	5	5	5	5	5	5	4	3	2	2	2	2	2	1	0	1	1	4	6	1	1
3	3	3	4	3	2	3	3	2	2	4	3	2	3	3	3	5	3	2	3	3	2	2	1	0	2	1	3	2	3	2
4	3	4	5	5	4	4	3	4	4	4	4	5	5	5	5	4	2	2	2	3	3	5	1	1	4	1	4	6	3	2
4	4	5	4	4	5	3	4	4	3	5	5	5	5	5	5	3	1	2	2	2	4	4	1	1	3	1	1	3	2	1
4	3	4	5	5	4	2	3	4	3	5	4	5	4	4	4	3	3	2	2	1	2	2	2	1	5	1	3	3	3	4
3	1	3	4	4	2	3	3	4	2	5	5	5	4	4	3	5	5	4	4	3	4	4	2	1	2	1	3	2	2	3
5	5	5	5	5	5	5	5	5	5	5	5	5	5	5	5	4	4	4	5	5	5	5	2	0	1	1	2	3	1	1
4	3	4	4	4	5	4	4	4	5	5	4	4	4	4	4	5	5	4	4	1	3	3	1	0	3	1	4	7	3	1
3	3	3	3	3	4	4	3	5	4	4	5	4	4	4	4	4	2	3	4	2	2	3	1	1	3	1	3	2	3	1
2	2	3	4	3	5	2	1	5	5	5	5	4	4	4	4	5	4	2	2	2	4	4	1	1	1	1	3	5	2	1
2	2	2	3	3	4	3	2	4	4	4	3	2	3	3	3	2	2	2	3	2	2	2	3	1	5	1	5	1	3	4
3	2	3	4	3	4	3	2	5	3	5	4	4	4	4	4	4	4	1	1	1	3	4	1	0	1	1	4	7	1	1
4	3	3	4	4	5	3	2	5	4	5	4	4	4	4	4	4	2	2	2	2	3	3	1	1	5	1	3	4	1	4
5	4	3	4	5	5	3	4	5	4	5	5	5	5	5	5	5	3	5	1	1	3	3	4	1	1	1	4	4	3	1
3	3	3	4	5	5	2	3	4	3	5	4	4	4	4	4	5	3	2	2	2	2	2	1	1	5	3	3	2	3	1
3	3	4	4	5	4	3	1	5	4	4	5	5	5	5	5	5	5	4	4	4	3	4	1	0	1	2	4	3	3	1
4	5	5	5	5	5	5	4	5	5	5	5	5	5	5	5	2	1	1	1	1	1	1	1	1	5	1	3	1	3	1
3	3	4	4	5	3	3	2	2	2	4	4	4	4	4	4	1	2	2	1	1	2	5	2	0	5	3	3	1	2	4
2	2	2	3	3	3	3	1	3	2	2	2	3	3	3	2	3	2	2	2	2	3	3	2	0	4	1	3	1	2	2
3	3	4	3	3	5	4	5	4	2	5	5	3	3	3	3	5	1	1	1	1	1	1	1	1	1	1	4	2	3	1
5	3	5	5	5	3	3	2	3	3	3	5	5	5	5	5	4	2	1	1	1	4	4	2	0	4	1	1	6	3	2
5	5	5	5	5	5	4	4	5	5	5	5	5	5	5	5	5	5	5	5	5	5	5	2	0	6	3	3	1	3	1
4	4	4	4	4	5	3	3	5	4	5	5	5	4	5	5	5	4	4	3	3	5	5	1	0	1	1	3	7	1	1
3	4	4	4	4	5	3	2	5	5	5	4	4	4	4	4	4	5	5	1	1	1	1	1	0	3	1	3	6	3	2
4	2	4	5	4	5	3	5	5	3	5	4	4	4	4	4	3	4	3	2	1	4	4	1	0	5	1	3	2	1	1
4	5	5	4	4	5	3	5	5	5	5	5	5	5	5	4	4	3	3	3	2	4	4	3	1	5	1	3	6	3	1
4	3	3	4	4	3	4	4	4	4	5	5	5	5	2	2	5	3	2	2	1	3	2	2	1	4	1	5	5	3	2
2	2	3	4	4	2	2	1	1	1	1	2	2	2	3	2	2	2	2	2	2	2	2	1	1	1	1	3	4	2	1
3	3	4	5	5	4	2	1	4	2	5	5	5	5	5	4	4	3	1	2	2	2	1	1	0	6	1	4	5	3	3
5	5	5	5	5	5	4	5	5	5	5	5	5	5	5	5	5	5	5	4	2	3	3	2	1	4	4	3	1	3	2
2	4	4	5	5	5	2	2	5	3	5	5	4	4	4	4	4	4	2	4	4	4	5	2	1	1	1	1	4	2	2
3	3	3	3	3	5	2	3	4	4	4	5	5	4	3	4	5	4	2	2	2	2	2	1	0	5	1	1	4	3	1
4	3	4	4	5	5	3	3	5	4	5	4	4	4	4	4	4	2	2	2	2	2	3	2	1	4	1	2	5	1	3
5	3	4	5	5	4	2	3	4	4	5	5	5	5	5	5	3	2	2	1	1	3	3	1	1	2	1	4	7	3	3
4	3	4	4	4	4	2	3	4	4	4	5	5	4	3	4	3	3	2	2	2	4	4	1	1	4	1	5	6	1	3
5	5	5	5	5	4	3	3	5	4	5	5	5	5	5	5	4	2	2	2	1	2	2	1	0	3	1	4	1	3	2
5	5	5	5	5	4	1	2	3	5	5	5	5	5	5	5	5	3	1	1	1	1	1	2	1	1	1	3	6	3	1
4	1	4	5	4	5	4	4	5	4	5	5	5	5	5	5	2	2	2	2	1	4	4	1	1	5	2	3	1	2	1
3	2	2	5	5	1	3	3	5	1	5	5	5	5	5	5	5	5	2	2	2	5	2	3	0	1	2	2	7	3	4
3	2	4	4	4	5	3	4	4	4	5	5	4	5	4	4	4	4	4	4	3	5	4	1	1	3	2	3	1	2	2
3	1	4	4	3	3	1	1	5	3	5	5	5	5	3	5	1	1	1	5	1	5	5	1	0	2	1	5	5	3	2
5	4	5	4	4	4	2	5	5	3	4	5	5	5	5	5	1	1	1	1	1	3	1	3	1	4	3	5	4	1	3
2	1	3	5	4	5	5	2	5	3	5	4	4	4	4	4	2	1	1	2	1	1	3	2	1	4	1	1	5	3	2
5	1	5	5	5	5	1	3	5	3	4	5	5	5	5	5	1	1	1	1	1	4	4	2	1	4	1	1	5	3	2
4	4	4	4	4	5	3	3	5	5	5	3	5	5	5	4	5	4	4	5	4	5	5	1	0	3	1	1	5	3	2
2	2	2	2	3	5	3	3	4	2	4	5	5	5	4	4	4	2	2	2	1	3	2	1	1	3	1	3	1	1	1
4	1	2	3	5	5	1	2	3	4	2	4	2	5	4	2	1	2	4	5	2	1	1	4	0	4	1	3	6	3	1
4	4	4	5	5	5	5	5	5	4	5	5	5	5	5	5	1	1	1	1	1	1	1	2	0	6	1	3	1	2	1
4	1	1	5	4	5	3	3	5	2	5	5	5	5	5	5	5	5	5	5	5	5	5	3	1	4	3	1	4	3	4
4	3	4	5	4	4	2	3	5	2	5	5	5	5	4	4	3	3	2	2	2	2	2	1	1	1	1	4	4	3	1
2	3	2	4	4	5	3	2	5	3	5	4	4	4	3	3	4	3	2	3	2	3	3	2	0	4	1	1	6	3	3
2	1	1	2	2	4	3	4	3	4	3	4	4	5	3	5	5	5	5	3	5	5	5	2	0	6	2	3	2	2	3
2	1	3	3	4	5	3	3	5	3	5	4	4	4	3	4	5	5	4	4	4	4	4	1	1	5	1	3	1	1	3
2	2	3	3	3	5	4	4	5	2	5	4	4	4	3	3	4	4	4	4	3	3	4	1	0	5	2	3	1	3	3
4	4	4	5	5	4	2	3	4	4	4	4	4	5	5	5	4	1	1	4	1	1	2	2	0	1	2	4	6	3	1
1	1	1	1	1	2	1	1	1	2	2	4	4	4	4	4	4	4	2	3	3	1	4	1	1	3	1	5	1	3	1
4	4	4	4	4	2	1	2	2	2	5	5	5	5	5	5	4	4	4	4	4	4	4	1	0	3	1	2	3	1	2
3	3	4	5	3	5	5	3	4	3	5	5	4	4	4	3	4	4	3	3	2	2	2	1	0	2	3	3	5	2	1
4	4	4	4	4	5	4	5	5	5	5	2	3	3	2	3	5	4	4	4	3	4	4	2	0	5	1	2	6	3	1
5	5	5	5	5	5	1	1	5	1	3	5	5	5	5	5	1	1	1	1	1	1	1	3	0	4	3	1	2	3	3
3	2	4	4	4	4	2	1	2	5	5	5	5	5	3	4	2	2	1	1	1	1	1	1	1	5	1	1	5	3	3
5	5	5	5	5	5	3	4	5	5	5	5	4	5	5	5	5	4	1	1	1	4	4	2	0	4	1	1	3	2	2
3	3	3	3	3	2	4	3	3	4	4	3	3	4	4	4	4	5	5	5	5	4	3	1	1	2	1	1	2	1	1
2	2	2	2	2	4	3	3	4	3	4	4	4	3	3	5	3	2	3	2	2	2	2	4	0	2	3	1	1	3	2
4	4	4	4	4	3	3	3	5	3	4	3	3	3	3	3	4	4	4	4	3	3	3	1	0	2	1	5	1	3	1
5	5	5	5	5	5	1	3	5	3	5	5	5	5	5	5	1	1	1	1	1	3	3	2	1	1	1	5	5	3	2
2	4	2	4	2	5	2	2	5	4	5	5	5	5	5	5	4	4	4	4	4	4	4	2	0	4	2	1	4	1	1
5	5	5	5	5	3	1	3	1	3	1	5	5	5	5	5	4	4	3	3	3	3	3	2	0	1	4	3	1	2	1
4	4	4	4	4	5	5	5	5	5	5	5	5	5	5	5	4	4	4	4	2	2	4	2	1	2	2	3	2	3	1
3	3	4	5	5	5	4	3	3	5	5	5	4	5	5	5	3	3	3	3	3	3	3	2	0	5	3	1	3	3	4
4	4	4	4	4	5	4	4	4	3	4	4	4	5	5	4	4	1	1	1	1	1	1	2	0	6	4	4	2	3	1
4	4	4	4	4	4	3	2	5	3	5	5	5	4	5	5	4	2	2	3	3	3	3	1	0	3	1	3	4	1	4
3	2	2	2	2	4	3	4	4	2	4	5	4	4	4	4	1	1	1	1	1	1	1	3	1	1	1	3	3	3	4
5	4	5	5	3	3	4	4	2	4	4	3	5	2	5	4	3	5	3	3	5	3	4	3	0	4	1	1	2	2	2
5	5	5	5	5	5	3	3	5	5	5	5	5	5	5	5	5	5	5	5	5	5	5	2	0	6	2	4	1	3	2
4	3	3	4	4	4	2	3	4	2	4	4	3	3	4	4	4	2	3	3	3	4	4	1	1	6	1	4	2	2	3
2	1	1	4	4	3	1	4	5	3	5	3	3	3	3	3	4	5	4	4	4	3	3	3	1	3	2	1	1	3	1
5	5	5	5	5	5	5	3	5	5	5	5	5	5	5	5	4	4	4	4	3	4	3	2	0	5	3	3	4	3	3
5	5	4	5	5	4	5	3	5	1	5	4	4	3	3	4	3	3	2	4	2	3	3	2	0	6	2	5	1	1	4
3	3	4	3	5	3	2	4	5	2	5	4	5	5	5	5	4	2	3	3	1	5	2	1	1	4	1	3	1	1	3
5	3	5	5	5	5	5	5	4	4	5	5	4	4	4	4	5	5	2	2	2	5	5	2	0	2	2	5	7	3	3
4	3	5	5	5	5	2	4	4	4	5	5	5	5	5	5	4	4	1	1	1	4	4	1	1	1	1	4	7	3	1
3	2	3	5	4	5	4	3	4	4	5	4	4	4	2	3	3	1	2	2	2	3	3	2	0	4	2	1	4	3	2
3	3	3	5	5	4	3	3	2	1	5	5	5	4	3	4	5	4	5	1	1	5	5	1	0	1	1	4	7	2	1
3	1	2	1	3	5	3	5	3	4	3	5	5	4	4	5	5	5	5	5	5	5	5	4	1	2	2	4	2	3	1
1	1	5	5	3	4	1	2	5	3	3	5	5	5	3	4	1	1	1	1	1	5	5	2	1	2	1	5	6	1	3
3	1	1	3	5	4	4	4	5	1	5	4	5	5	5	5	5	1	1	5	1	1	1	1	0	4	1	5	1		1
5	3	5	5	5	5	1	2	5	3	5	5	5	5	4	4	1	1	1	2	1	2	1	1	1	5	1	4	7		3
3	3	3	5	4	5	3	3	5	5	4	5	5	5	4	5	4	2	2	2	1	2	3	1	1	3	1	3	4		1
5	5	5	5	5	5	3	2	5	3	5	5	5	5	5	5	2	1	1	1	1	1	1	3	0	3	1	1	1		3
3	3	3	3	3	3	2	3	4	4	4	4	3	3	3	4	3	3	2	2	3	2	2	1	0	4	1	5	2		2
4	4	4	4	4	4	2	4	4	3	5	4	3	4	3	3	4	4	2	2	3	4	3	1	1	3	1	1	4		1
3	4	3	3	3	3	3	4	5	5	5	4	4	4	3	4	4	3	3	3	3	4	4	1	1	5	1	4	2		3
4	4	4	4	4	4	4	4	4	4	4	4	4	4	4	4	2	2	2	2	2	4	4	2	1	4	1	1	5		2
2	3	4	5	3	5	3	4	3	5	5	4	4	4	4	4	2	2	1	2	2	4	4	2	0	4	1	1	4		2
4	5	4	5	5	5	1	2	5	5	5	4	5	4	5	4	3	3	2	3	2	3	3	1	0	1	1	3	1		2
5	5	5	5	5	5	4	5	5	5	5	5	5	5	5	5	1	1	2	2	2	2	2	1	0	5	1	3	3		1
3	3	3	4	4	5	4	4	5	4	5	5	4	4	4	4	3	2	2	3	2	4	3	2	1	4	1	1	6		2
3	3	5	3	2	2	1	4	1	1	1	4	5	5	5	5	1	1	5	5	1	1	1	1	1	5	2	4	7		3
3	2	3	3	3	5	2	3	5	3	5	4	5	5	5	5	3	3	3	2	2	5	5	1	1	5	2	3	2		4
5	5	5	5	5	5	2	2	5	3	5	5	5	5	5	5	5	2	2	3	2	2	2	3	0	1	1	3	7		1
5	5	5	5	5	5	2	3	5	4	5	5	5	5	5	5	1	1	1	1	2	1	1	1	1	3	1	1	4		1
3	3	3	4	4	5	2	3	4	4	5	5	5	5	5	5	1	1	1	1	1	3	3	2	1	4	3	1	5		3
4	4	4	4	4	3	3	1	2	3	3	3	3	3	3	3	2	2	2	2	2	2	2	2	1	4	1	1	4		2
4	2	4	5	4	5	4	2	5	3	5	5	5	5	5	5	3	2	3	4	3	3	3	1	0	1	1	4	5		1
1	1	3	1	3	4	4	4	3	3	3	4	5	5	3	3	3	2	2	2	1	4	3	1	1	3	1	3	1		1
2	1	2	5	3	4	3	3	4	4	4	5	5	5	5	5	1	5	3	3	2	5	5	1	1	2	1	3	6		1
3	3	3	4	4	5	2	2	3	2	4	4	4	4	4	4	1	1	1	1	1	2	2	1	1	2	1	1	2		1
3	3	4	5	4	5	2	2	5	5	5	4	4	5	4	4	4	4	3	3	2	5	5	4	0	1	2	3	7		3
4	3	4	4	4	5	3	3	5	4	5	4	4	4	4	4	5	4	4	4	4	4	4	1	1	1	1	3	6		1
4	4	4	4	5	3	1	2	4	3	3	4	4	4	4	4	3	3	4	5	5	5	5	1	1	2	3	2	2		4
3	3	3	2	1	2	3	4	3	5	3	3	3	3	2	3	4	4	4	4	4	5	1	3	0	3	2	4	1		4
4	3	4	5	5	3	4	5	2	4	5	5	5	5	5	5	1	3	1	1	1	3	3	1	1	6	3	4	7		2
3	3	4	4	4	5	3	3	3	3	3	5	4	4	4	5	4	3	3	3	3	4	4	2	1	3	1	1	6		4
2	2	5	5	5	5	3	3	5	2	5	5	5	5	5	5	5	5	2	2	2	5	5	1	0	1	2	3	7		1
2	1	3	3	3	5	3	2	5	5	5	4	4	5	3	5	5	5	5	5	5	5	5	2	1	1	1	3	7		1
5	3	5	5	5	5	3	4	5	5	5	5	5	4	4	5	3	1	1	1	1	5	5	1	1	3	1	3	1		2
2	2	3	4	4	5	1	3	3	3	3	4	4	4	4	4	1	3	1	1	1	1	1	3	1	4	1	1	2		3
5	5	5	5	5	5	2	2	5	4	5	5	5	5	5	5	3	1	1	1	1	1	1	1	1	2	1	2	5		4
4	3	5	5	5	5	4	5	5	3	5	4	5	5	5	5	4	1	3	4	3	4	4	1	0	1	1	3	5		3
5	5	5	5	5	5	3	5	5	4	5	5	5	5	5	5	5	1	1	1	1	1	1	2	1	4	1	1	3		2
3	3	3	3	3	3	3	3	3	3	3	3	3	3	3	3	3	3	3	3	3	3	3	1	1	4	1	5	1		4
3	3	3	4	3	4	4	4	5	3	3	5	5	5	5	5	1	2	3	3	3	3	3	1	0	2	1	5	1		1
4	4	4	5	4	4	4	4	4	3	5	5	5	5	5	5	5	5	5	4	5	4	4	3	1	2	1	1	5		2
4	4	4	4	4	5	2	5	3	1	5	3	4	3	4	3	3	2	3	3	1	1	1	1	0	2	2	4	3		3
3	3	4	5	5	4	5	5	4	4	4	4	4	4	3	3	2	2	2	2	2	3	4	1	0	3	2	5	7		2
2	2	5	4	5	4	2	2	4	3	4	5	5	5	5	5	4	4	3	2	3	4	4	3	0	4	1	1	4		2
4	3	3	3	3	5	1	2	2	2	2	5	5	5	4	5	1	1	1	1	1	2	1	1	1	3	2	3	1		2
4	1	3	3	3	3	3	3	5	3	5	5	5	5	5	5	5	2	2	2	3	2	3	1	1	2	1	4	2		2
1	1	1	3	3	5	4	4	5	3	5	5	4	5	5	4	2	1	1	1	2	2	2	1	1	5	2	4	6		2
4	4	5	5	5	3	3	4	5	4	4	4	4	4	3	4	4	1	1	1	1	3	3	2	0	1	1	3	7		3
2	3	4	4	5	4	1	2	5	2	5	5	5	5	4	3	5	5	1	2	1	3	2	1	0	1	2	4	7		1
3	4	5	5	5	5	3	4	4	3	5	5	5	5	5	5	5	3	4	4	4	4	4	1	1	5	1	5	1		2
4	5	5	5	5	4	4	4	5	4	5	5	5	5	5	5	4	4	4	4	4	4	4	4	0	4	2	5	2		3
5	5	5	5	5	5	1	3	5	1	5	5	5	5	5	5	1	1	1	1	1	3	3	1	0	1	1	3	2		2
3	3	4	4	4	5	3	4	4	4	5	5	5	5	5	5	5	3	3	2	1	2	2	1	1	2	1	3	7		1
5	5	5	5	5	5	5	5	5	5	5	5	5	5	5	5	1	1	1	1	1	1	1	4	0	5	1	3	2		2
4	5	4	5	4	5	5	4	5	4	5	4	4	3	3	3	3	3	3	3	3	3	3	1	0	6	1	3	1		3
5	5	5	5	5	5	4	5	5	5	5	5	5	4	5	4	3	2	2	2	2	4	4	1	1	1	1	3	6		4
4	4	5	5	5	5	5	4	5	3	5	5	5	5	4	4	2	2	4	4	3	3	3	2	1	5	1	1	3		3
4	5	4	4	4	4	3	4	4	3	3	5	4	5	4	4	3	3	3	3	3	4	4	1	1	1	1	3	6		1
4	4	4	5	4	5	4	4	5	4	5	5	5	5	5	5	4	4	4	3	3	3	3	1	1	4	1	3	1		1
2	1	1	2	2	4	3	3	4	3	4	3	3	3	3	3	3	3	2	3	3	3	3	1	1	1	1	3	5		1
3	3	4	4	4	5	2	2	5	4	5	4	4	4	5	4	4	4	1	1	1	1	1	2	0	1	4	4	1		1
5	5	5	5	5	5	5	2	5	3	5	5	5	5	5	5	4	3	4	3	3	5	5	1	1	5	1	3	2		1
4	3	4	5	4	5	4	4	5	5	5	5	5	4	4	4	4	4	3	3	3	4	4	1	1	2	1	3	7		1
5	5	5	4	4	4	1	3	3	3	3	5	5	5	5	5	5	2	3	3	2	2	3	1	0	6	1	3	1		1
3	3	4	5	5	5	3	3	5	3	5	5	5	5	5	5	1	2	1	1	1	1	1	2	0	4	1	1	4		2
5	4	5	5	5	5	5	5	5	5	5	5	5	5	5	5	5	5	5	5	5	5	5	1	0	2	1	3	5		1
3	3	3	2	2	5	3	2	4	4	5	5	5	5	4	4	3	3	1	1	1	1	2	1	1	1	1	4	7		1
4	4	5	5	5	5	3	4	4	5	5	5	5	5	5	5	5	5	2	2	2	3	4	1	1	1	1	3	6		4
1	1	4	1	1	4	4	5	5	5	5	5	3	3	3	3	5	5	2	2	2	5	5	2	0	2	3	3	2		1
4	3	4	5	4	5	3	3	5	4	5	5	4	4	4	4	3	2	2	4	2	5	5	2	1	4	3	1	3		3
5	5	5	5	5	5	2	2	4	3	5	5	5	5	5	5	3	1	1	1	1	2	2	2	1	1	1	1	5		2
3	4	5	5	4	5	2	1	4	2	5	4	3	3	3	3	3	4	2	3	2	2	3	2	0	3	2	3	2		1
5	5	5	5	5	5	4	5	5	4	5	5	5	5	4	4	5	4	4	4	4	3	3	3	1	5	2	3	1		2
3	3	4	4	3	5	5	5	5	5	5	4	4	5	5	5	4	3	2	2	2	3	3	1	0	2	1	3	4		1
3	3	3	3	3	3	3	4	4	2	5	3	3	3	4	4	4	4	4	4	3	3	3	2	0	4	1	1	5		3
2	1	2	3	3	4	3	3	4	4	5	4	3	3	3	3	3	4	3	2	2	2	3	1	0	2	1	3	5		1
5	4	5	5	5	5	2	2	4	2	5	5	5	5	4	4	4	2	2	2	2	3	5	1	1	2	1	3	7		4
5	5	5	5	5	5	3	2	4	4	5	4	4	4	4	3	3	2	2	2	2	2	3	2	0	3	3	4	4		4
3	3	3	3	3	3	3	4	4	3	4	5	5	5	5	5	1	1	1	1	1	1	5	1	1	4	1	1	3		1
3	3	4	5	4	5	3	4	5	3	5	5	4	4	3	4	4	2	2	3	3	2	4	1	1	1	1	2	7		4
2	2	2	4	4	5	4	3	5	3	5	5	3	4	3	4	2	2	2	2	2	3	3	1	1	2	2	5	6		4
3	3	3	3	3	4	3	3	4	3	4	5	5	5	5	5	2	2	3	3	2	2	2	2	1	5	1	1	3		1
4	4	4	4	4	5	4	4	3	2	5	5	5	5	5	5	3	2	3	3	2	4	4	1	0	1	3	3	7		3
4	1	5	5	5	5	3	3	4	3	5	5	5	5	5	5	1	1	1	1	1	1	1	2	1	4	1	1	5		3
4	4	4	4	4	5	4	2	5	4	4	5	5	4	4	4	5	5	4	4	4	4	4	1	0	3	1	3	1		1
5	5	5	5	5	5	3	3	4	4	4	5	5	5	5	5	5	5	3	3	3	5	5	2	1	2	1	1	5		3
2	2	3	3	2	4	1	1	5	4	5	4	4	4	4	4	4	1	3	3	2	2	3	1	1	2	1	3	1		1
3	3	3	4	3	5	5	4	3	3	5	5	5	5	5	5	3	3	2	2	2	3	3	3	0	4	1	1	5		1
5	5	5	5	5	5	1	2	5	3	5	5	5	5	5	5	5	1	1	1	1	1	1	2	1	4	1	1	2		3
2	2	3	3	3	4	3	4	3	2	4	4	4	4	3	3	4	1	2	3	1	3	1	2	0	1	1	2	7		1
1	1	3	1	3	4	4	4	4	4	4	5	5	5	5	5	5	5	5	2	2	5	5	2	1	6	3	3	3		4
2	1	2	3	3	5	2	1	3	4	5	3	4	5	4	5	3	3	3	3	3	3	3	2	0	1	1	3	3		1
3	3	4	4	3	5	3	2	5	5	5	5	5	5	5	5	2	1	2	1	1	3	3	4	1	3	1	4	7		4
4	4	5	5	5	4	4	5	5	4	5	5	3	3	4	4	4	2	2	2	1	3	3	1	1	3	2	3	5		4
4	4	5	5	5	5	2	2	2	2	4	5	5	5	5	5	1	2	1	1	1	2	3	1	0	5	2	3	1		4
3	3	4	5	5	1	1	3	4	2	4	5	5	5	5	4	3	1	2	2	1	1	1	1	0	1	1	4	7		3
3	5	3	5	5	5	1	1	5	2	5	5	5	5	5	5	5	1	1	1	3	5	5	2	1	4	4	3	1		3
2	2	4	4	3	5	4	3	5	3	5	5	5	5	5	5	1	5	5	3	1	1	3	1	1	1	1	2	3		1
5	5	5	5	5	5	1	5	5	5	5	5	5	5	5	5	5	1	1	1	1	5	5	2	0	1	4	3	1		4
4	4	5	5	5	5	5	4	5	4	5	5	5	5	5	5	4	4	2	2	2	3	3	3	1	5	2	3	6		3
3	2	3	4	4	5	2	4	2	2	2	4	4	4	4	4	2	2	2	3	2	3	3	1	1	1	1	3	7		1
4	3	3	3	3	5	3	3	5	5	5	5	5	5	5	5	5	4	2	3	3	4	4	1	0	3	2	4	1		1
5	5	5	5	5	5	5	5	5	3	5	3	5	5	5	5	3	3	1	1	1	3	3	2	0	1	4	3	2		1
5	4	4	4	4	5	1	1	3	3	5	4	5	4	5	5	5	3	2	3	2	2	3	1	1	1	2	4	5		1
4	4	5	5	5	4	5	2	5	2	5	5	5	5	5	5	5	5	1	1	1	5	5	2	0	2	3	3	5		4
4	4	4	4	5	5	3	3	4	3	5	5	5	4	4	4	3	3	3	3	3	3	3	2	1	4	1	1	5		1
2	2	2	4	3	5	4	3	5	5	5	4	5	5	5	5	4	5	3	3	2	3	5	2	0	5	4	3	3		1
5	5	5	5	5	5	5	5	5	5	5	5	5	5	5	5	5	1	1	1	1	5	1	2	1	4	1	2	3		3
2	2	3	5	2	3	1	2	1	1	4	4	4	4	4	4	1	1	2	2	1	1	2	1	0	1	1	4	5		3
5	5	5	5	5	2	1	3	5	5	3	5	5	5	5	5	5	5	3	3	3	5	5	2	1	1	1	4	7		1
3	3	3	5	5	5	3	1	3	1	5	5	5	5	5	5	4	3	1	1	1	1	1	1	1	2	3	4	1		1
3	3	3	4	5	5	2	1	5	3	5	5	5	5	5	5	4	5	5	5	3	5	5	1	1	2	1	3	2		1
5	5	5	5	5	4	3	4	3	1	5	5	5	5	5	5	4	1	1	1	1	1	1	1	0	1	3	3	1		1
4	5	5	5	5	5	2	3	5	5	5	5	5	5	5	5	5	1	1	1	1	5	1	2	0	1	3	3	3		4
3	2	3	3	3	3	2	2	5	3	4	2	3	4	3	3	4	1	1	2	1	5	5	1	0	1	2	3	1		1
4	2	3	4	4	3	2	2	3	3	4	4	4	4	4	4	5	4	2	2	3	3	3	2	0	2	2	4	7		2
5	5	5	5	5	4	1	1	4	3	5	5	5	5	5	5	1	1	1	1	1	1	1	1	1	5	1	2	1		1
4	3	3	3	4	5	4	4	5	4	5	5	4	4	5	4	4	4	5	5	5	5	5	3	1	1	1	3	3		4
4	4	4	5	5	5	3	4	5	4	5	5	5	5	5	5	5	2	3	3	1	2	3	1	0	2	1	5	7		1
3	3	3	4	3	5	3	3	4	3	5	4	4	4	4	4	3	3	3	3	2	3	3	1	0	5	1	3	1		3
4	4	4	4	4	5	1	5	5	5	5	5	5	5	5	5	4	4	4	4	4	4	4	2	0	5	1	3	1		1
1	1	2	4	4	4	2	2	2	3	1	4	4	5	3	4	1	1	1	1	1	1	1	4	0	4	3	1	2		4
1	1	1	1	1	1	2	3	1	1	1	4	4	4	4	4	1	1	1	1	1	2	1	2	0	3	1	1	2		1
4	4	4	5	5	5	1	2	5	4	5	5	5	5	5	5	4	2	2	2	2	3	3	1	1	5	1	3	2		1
1	1	1	1	1	5	2	5	4	3	5	4	4	4	3	4	1	1	1	1	1	4	4	2	1	4	1	1	1		1
2	2	1	2	1	2	2	3	4	3	2	2	2	2	2	2	1	1	1	1	1	1	1	1	1	6	2	3	1		2
5	4	5	5	5	5	3	3	5	3	5	5	5	5	5	5	3	1	1	1	1	4	3	2	1	3	1	1	5		2
5	4	5	5	5	5	2	2	4	3	4	5	5	5	5	5	2	2	3	3	3	3	3	1	1	5	1	3	4		4
5	1	5	5	5	5	4	4	4	3	3	5	5	5	5	5	3	2	3	2	4	3	2	1	1	3	1	4	7		1
2	2	4	4	2	3	4	3	5	4	4	5	5	5	5	5	4	4	2	3	3	3	3	1	0	5	1	5	7		2
4	4	5	5	4	5	4	2	4	2	5	5	5	5	4	5	4	2	2	2	2	3	4	1	1	5	2	5	1		1
4	3	3	4	4	1	1	4	4	3	3	4	3	3	3	3	3	3	3	3	3	5	5	2	1	4	1	1	5		2
3	3	3	3	3	5	3	4	3	2	5	5	5	5	5	5	3	3	3	3	3	3	3	4	1	1	1	4	7		1
4	4	5	3	4	5	3	1	5	4	5	5	5	4	5	5	3	4	1	1	1	3	3	1	0	5	1	3	1		1
1	1	5	5	4	4	5	5	5	3	4	4	3	2	4	5	3	2	1	1	1	1	1	1	1	3	1	3	5		1
5	5	5	5	5	5	3	5	5	3	5	5	5	5	5	5	3	2	2	2	2	3	3	1	1	6	1	4	4		2
3	3	3	3	3	5	2	2	5	5	5	5	5	5	5	5	5	3	2	1	2	3	4	2	0	1	1	4	7		1
5	4	5	5	5	5	3	4	4	2	5	5	5	5	4	5	4	3	3	3	2	3	5	2	0	1	2	3	1		1
3	5	5	5	5	5	3	2	5	1	5	5	5	5	5	5	5	1	1	1	1	3	3	3	0	5	2	1	1		1
3	4	4	5	4	5	4	4	5	5	5	5	5	5	4	5	5	4	4	4	3	5	5	2	0	3	2	4	7		3
2	2	2	3	4	4	2	3	5	3	4	5	5	5	3	3	2	2	3	2	2	3	2	2	0	4	1	1	5		3
2	2	2	5	5	5	5	5	5	2	5	5	5	5	5	5	4	4	2	2	1	4	4	3	0	2	1	3	1		2
4	4	4	4	4	5	4	5	5	2	5	5	5	5	5	5	2	2	2	2	2	2	1	3	1	4	3	1	5		3
5	5	5	5	5	5	1	5	5	5	5	5	5	5	5	5	5	5	1	1	1	5	5	1	0	2	3	2	4		3
3	3	4	5	5	5	1	5	5	2	5	5	5	4	4	4	2	1	2	4	1	5	5	1	1	1	1	3	3		1
4	4	4	4	4	5	5	4	4	5	5	4	4	4	4	4	5	5	2	1	2	4	4	1	1	1	1	3	7		1
3	2	2	4	4	4	4	4	4	4	5	4	4	4	4	4	4	4	3	3	4	4	4	2	0	2	3	4	6		2
5	5	5	5	5	5	4	3	5	4	5	4	3	4	3	3	3	3	2	2	2	4	4	1	1	2	3	3	1		2
3	2	3	4	3	4	4	5	5	3	4	3	3	3	2	2	4	4	3	3	3	4	4	2	0	4	1	2	5		4
2	2	1	4	3	5	3	3	4	3	5	5	5	5	3	3	4	4	1	1	1	4	3	2	1	3	1	3	1		3
1	1	3	4	2	5	1	3	2	2	5	5	4	4	4	4	1	1	1	1	1	1	2	3	1	5	1	1	2		3
3	3	4	5	5	5	5	3	5	3	5	5	5	5	4	4	5	2	1	1	1	1	1	2	1	4	1	1	5		4
2	1	2	2	1	4	2	3	5	5	4	2	3	3	4	4	2	1	1	2	1	4	4	1	1	5	1	4	4		1
5	5	5	5	5	5	1	1	5	1	5	5	5	5	5	5	5	1	1	1	1	5	5	1	0	5	1	3	7		4
5	5	5	5	5	5	3	5	4	3	5	5	5	5	4	5	2	2	2	2	2	2	2	2	1	1	2	5	2		2
5	5	5	5	5	5	2	3	5	4	5	5	5	5	5	5	5	1	1	1	1	2	2	1	1	2	1	3	7		2
4	3	3	5	4	5	5	3	5	5	5	5	5	5	3	5	3	3	2	2	1	3	5	2	0	2	4	3	1		4
1	1	1	1	1	5	5	5	5	3	5	1	5	1	1	1	2	2	1	3	3	3	4	2	1	2	2	4	2		1
5	4	3	5	5	4	1	4	5	2	5	5	5	5	5	5	3	2	2	2	2	3	3	1	1	6	3	3	2		1
1	1	5	5	5	5	4	2	5	4	5	5	5	5	5	5	1	1	1	1	1	1	1	2	1	3	1	1	2		3
3	3	4	4	4	4	2	5	5	4	5	4	4	4	3	3	4	2	2	2	2	4	1	2	0	4	1	1	5		3
5	5	5	5	5	5	3	3	5	3	5	5	5	5	5	5	2	2	1	1	2	2	2	1	1	4	1	1	1		1
3	3	3	3	3	3	1	2	4	4	4	4	4	4	4	4	5	5	2	2	2	4	4	1	1	3	1	3	2		3
3	3	3	4	4	5	4	5	5	5	5	5	5	4	5	5	2	2	3	3	2	2	2	4	0	3	1	1	5		1
1	1	1	3	1	4	2	2	5	3	5	5	5	5	5	5	5	5	5	5	3	3	4	3	1	1	1	4	2		1
4	4	3	4	4	4	4	3	4	3	4	4	4	4	4	4	3	3	3	3	2	2	2	3	1	4	2	1	5		3
5	5	5	4	4	5	2	2	5	2	5	5	5	5	5	5	5	3	2	1	1	5	5	2	1	2	1	3	1		2
5	5	5	5	5	5	3	3	5	4	5	5	5	3	5	5	3	1	1	1	1	1	1	2	1	2	1	1	5		3
5	5	5	5	5	5	1	5	5	5	5	5	5	5	5	5	4	4	1	1	1	1	1	2	1	3	1	1	5		1
4	4	4	5	5	5	5	5	4	4	5	5	5	5	5	5	3	3	3	3	3	4	4	2	1	5	3	5	1		4
3	2	3	3	3	5	3	4	4	4	5	4	3	4	3	3	3	2	3	4	2	2	4	1	1	1	1	3	1		3
2	1	5	2	4	5	2	4	5	3	5	5	4	4	3	4	4	4	2	3	3	3	3	2	1	6	1	5	1		3
5	5	5	4	5	2	3	1	4	2	4	5	5	5	5	5	2	2	1	1	1	1	1	2	0	1	3	3	4		1
1	1	1	1	1	4	3	4	4	2	5	5	3	5	4	4	2	2	5	5	1	3	4	1	0	3	1	3	1		1
4	4	5	5	5	5	1	5	5	4	5	5	5	5	5	5	5	3	3	2	2	4	3	1	1	3	1	3	3		3
4	4	5	5	5	5	4	5	5	3	5	5	5	5	5	5	5	4	2	1	1	3	4	1	1	2	1	3	7		3
4	4	4	4	4	5	3	5	5	3	5	5	5	5	5	5	3	3	3	1	3	5	5	2	1	3	1	5	1		3
4	2	2	4	5	5	3	4	4	3	5	5	5	5	4	4	4	5	5	2	5	5	3	1	1	2	2	3	3		4
5	4	5	5	5	4	3	4	4	3	5	4	5	5	4	4	3	1	1	1	1	3	2	1	0	1	1	4	7		1
3	2	3	2	3	5	1	1	4	3	4	5	5	5	5	5	2	2	1	3	1	1	1	1	1	5	1	1	1		1
3	3	4	5	4	5	4	3	5	4	5	5	5	4	5	5	4	5	5	5	5	3	5	4	1	1	1	3	2		1
4	4	5	5	5	3	1	1	4	2	3	5	5	5	5	5	1	1	1	1	1	1	1	1	1	1	1	3	3		1
4	4	4	5	5	5	4	3	5	4	5	5	5	5	5	5	4	4	4	5	5	3	3	1	1	5	1	3	4		2
4	1	4	5	5	2	1	2	4	1	4	5	5	4	3	4	4	2	1	1	1	1	4	1	0	6	2	3	3		3
5	4	4	5	5	4	2	1	3	3	5	3	3	3	4	3	2	2	3	3	3	4	3	1	1	2	1	5	1		1
5	5	5	5	5	5	1	3	5	2	5	5	5	5	4	5	3	2	2	5	1	5	5	1	1	5	1	3	3		3
3	4	4	4	4	5	4	4	3	3	5	4	4	4	3	5	3	3	4	3	4	3	4	1	0	1	1	4	4		1
5	5	5	5	5	4	4	3	4	2	4	5	5	5	5	5	4	4	4	2	2	3	3	1	1	3	1	3	3		2
3	3	3	3	3	4	1	2	3	4	4	4	4	3	4	4	1	1	1	1	1	1	1	2	1	5	1	3	2		2
3	3	5	5	5	4	5	2	5	5	5	5	5	5	4	5	5	4	4	4	3	2	5	1	1	3	1	3	7		1
5	2	4	5	5	5	2	3	5	2	5	5	5	5	4	5	1	1	1	1	1	1	1	1	1	5	3	3	1		3
5	5	5	5	5	5	3	3	5	4	5	5	5	5	5	5	4	3	1	1	1	5	1	1	1	2	1	3	6		1
4	1	3	4	4	5	3	4	5	2	4	4	4	5	1	3	1	2	2	2	1	2	5	1	0	4	1	3	2		2
2	1	3	2	2	4	2	1	4	3	4	2	4	4	4	4	3	3	3	4	4	4	4	1	1	5	1	5	1		4
4	3	4	4	4	4	1	1	4	2	5	4	5	4	5	5	1	1	1	1	1	1	3	1	1	2	1	3	3		2
4	3	3	5	4	5	3	3	4	2	5	5	5	5	5	5	3	3	2	1	1	2	3	1	1	5	1	3	2		2
3	2	3	3	3	5	3	4	2	2	3	4	4	4	4	4	5	4	4	4	2	3	5	3	1	1	1	4	7		1
3	3	5	5	4	5	4	2	5	4	5	5	5	5	5	5	5	5	5	5	5	5	5	1	1	2	1	3	5		2
5	4	4	4	5	5	1	1	2	3	3	4	4	4	3	3	1	1	1	1	1	1	1	1	0	2	1	4	2		1
5	1	5	5	4	5	1	2	5	5	5	5	4	4	3	5	5	1	1	1	1	1	1	1	0	3	1	3	2		1
5	3	5	5	5	5	3	1	2	3	5	5	5	5	5	4	3	1	2	2	1	3	3	1	1	5	1	3	2		1
3	3	3	4	3	3	3	4	4	4	4	4	4	4	4	4	1	1	1	1	1	4	3	1	0	5	1	4	2		2
4	3	4	5	4	5	2	1	3	1	5	5	5	5	4	4	4	4	4	4	4	4	4	4	1	4	1	3	2		2
2	2	2	2	2	3	1	2	4	2	4	4	4	4	4	3	2	1	3	2	2	3	3	1	1	1	1	5	6		1
3	3	3	4	2	5	3	2	4	3	5	5	5	4	4	4	3	4	4	3	4	4	3	1	1	5	1	3	1		2
3	2	4	4	3	5	2	3	5	5	5	5	5	5	5	5	1	3	2	1	1	1	1	1	0	3	1	2	4		1
3	2	5	5	4	4	2	4	5	3	4	5	5	5	4	4	2	2	3	2	2	3	2	1	0	1	1	3	4		2
4	4	5	5	5	4	3	2	4	3	5	5	5	5	4	5	3	3	1	1	1	1	3	1	1	5	1	3	1		2
1	1	1	1	1	1	5	5	4	3	1	1	1	1	1	1	5	5	5	5	5	5	3	1	1	6	1	3	1		2
5	5	5	5	5	3	2	1	3	1	3	5	5	5	5	5	4	3	2	2	2	3	3	1	1	6	1	3	1		2
5	4	5	5	5	5	3	3	5	2	5	5	5	5	5	5	4	2	2	2	1	2	2	1	1	2	1	4	1		4
4	4	5	5	5	5	4	3	5	4	5	5	5	5	5	5	5	1	1	2	2	3	1	2	1	3	1	3	3		2
3	4	5	5	5	5	3	4	5	5	5	5	5	5	5	4	5	3	3	3	3	4	4	1	0	5	1	4	7		3
3	2	3	3	3	5	2	3	5	3	5	4	4	5	5	5	5	2	3	2	1	4	3	1	1	5	1	3	4		3
4	3	4	4	4	3	1	3	4	4	4	4	4	4	4	4	4	4	3	3	3	4	4	1	0	5	1	3	2		3
5	5	4	4	5	4	4	5	5	4	5	5	5	5	5	5	2	2	2	2	1	3	3	1	1	3	1	1	4		1
4	3	4	4	4	5	3	5	5	3	5	5	4	4	5	5	4	2	3	1	2	2	3	1	1	1	3	4	2		1
3	3	3	3	3	5	3	3	5	3	5	4	3	3	3	3	3	3	3	3	3	3	3	3	0	1	1	4	1		1
5	5	5	5	5	5	1	1	5	1	5	5	5	5	5	5	5	1	1	1	1	1	1	1	1	5	1	1	4		4
3	3	3	5	3	5	5	4	5	5	5	5	5	5	5	5	5	5	3	3	3	3	3	2	0	6	1	1	4		4
4	3	3	5	4	5	3	3	3	4	5	5	5	5	3	3	1	1	1	1	1	4	4	2	1	4	2	1	5		3
4	4	4	5	5	5	1	3	5	4	5	5	5	5	5	5	1	1	1	1	1	1	1	1	0	5	1	1	3		3
4	4	4	5	5	5	4	3	5	2	5	5	5	5	5	5	1	1	1	1	1	1	1	3	1	3	3	1	3		3
4	3	3	4	3	4	1	2	4	3	5	4	4	4	4	4	4	5	5	5	5	3	3	1	1	3	1	4	5		1
5	5	5	5	5	5	3	3	5	3	5	5	5	5	5	5	3	4	2	1	1	3	3	1	0	6	1	1	4		3
5	5	4	5	5	5	4	5	5	3	4	5	5	5	5	5	3	4	1	1	1	2	1	3	0	3	3	1	3		3
3	1	2	4	4	5	2	2	3	2	5	4	4	4	5	4	4	3	3	3	2	2	2	1	0	3	1	3	1		2
3	3	5	3	5	4	2	2	4	2	5	5	5	5	5	5	3	2	1	1	1	1	1	1	1	4	1	5	1		2
4	4	4	5	5	5	1	3	3	2	4	5	5	4	5	5	3	1	3	1	1	4	4	2	1	3	1	1	5		2
5	4	5	5	5	5	2	2	5	5	5	5	5	5	5	5	5	2	2	1	1	2	2	4	1	5	1	3	7		3
5	4	5	5	5	5	3	3	5	5	5	5	5	5	5	5	1	5	1	1	1	1	5	1	1	5	2	4	1		1
5	5	5	5	5	2	3	1	4	3	5	5	5	5	5	5	4	3	3	2	2	2	2	1	0	3	2	4	3		3
3	3	5	5	5	5	4	4	5	3	5	5	5	5	5	5	5	5	2	1	1	2	3	1	0	3	1	5	5		3
4	5	5	5	4	4	2	3	4	3	5	5	5	5	5	5	3	4	3	3	3	4	4	1	0	5	3	4	2		2
3	3	4	4	4	5	3	3	5	3	5	5	5	5	5	5	2	1	1	1	1	3	2	2	1	4	1	1	5		3
5	5	5	5	4	5	3	4	5	3	5	5	5	5	5	5	3	1	2	4	1	1	1	1	1	3	1	1	4		4
2	2	4	5	3	3	3	5	5	3	5	5	4	4	4	3	1	1	3	3	1	1	1	1	1	2	1	1	1		3
5	4	5	4	5	5	2	4	5	4	5	5	5	5	5	5	1	1	1	1	1	1	2	2	1	6	1	1	3		3
4	2	5	5	5	5	4	2	5	5	5	5	3	3	4	1	5	4	5	3	3	3	3	2	0	5	1	3	4		2
4	3	4	5	4	5	3	2	3	2	4	4	3	4	4	5	5	4	3	3	2	5	5	1	0	2	3	5	2		2
4	4	4	4	4	4	3	3	4	4	4	4	4	4	4	4	4	3	4	3	2	3	3	1	0	2	2	4	2		3
4	3	4	3	4	3	1	4	4	3	5	4	5	5	5	5	1	1	1	1	1	1	1	1	0	5	1	1	4		1
4	4	5	5	5	5	4	4	5	5	5	5	5	5	5	5	5	5	4	4	4	3	2	1	1	3	1	3	2		2
5	5	5	5	5	5	3	4	5	4	5	5	5	5	5	5	5	1	1	1	1	1	1	1	1	6	1	1	1		2
4	3	4	5	5	4	2	5	4	2	5	5	5	5	4	4	3	2	3	2	4	4	4	3	1	1	1	4	7		1
4	3	4	5	4	4	3	5	5	4	5	5	5	5	5	4	3	3	4	4	3	4	5	1	1	3	1	3	4		1
3	3	5	4	4	5	2	3	5	5	5	5	4	4	4	4	3	3	3	2	3	4	4	1	0	5	1	3	1		2
4	4	4	4	4	5	3	4	4	4	4	4	4	4	4	4	3	3	2	2	2	2	2	2	1	4	1	1	5		2
2	2	2	4	3	4	4	4	5	4	5	4	4	4	4	4	4	4	3	3	2	2	4	1	1	5	1	5	4		3
4	4	4	4	4	4	1	1	4	1	4	5	4	4	4	4	2	2	2	2	1	2	3	1	1	6	1	3	1		2
3	2	2	2	2	5	4	4	5	5	5	5	5	5	5	4	4	4	3	3	2	2	2	1	1	3	1	3	3		1
5	5	5	5	5	5	3	3	4	4	5	5	5	5	5	5	5	5	5	5	5	5	5	1	0	3	1	4	6		2
5	5	5	5	5	5	1	4	3	5	5	5	3	4	4	3	4	4	2	4	1	4	2	4	0	5	1	4	7		1
5	5	5	5	5	4	3	5	5	3	5	5	3	5	5	5	5	5	3	5	5	5	5	1	0	5	1	3	3		3
4	3	3	3	3	4	4	4	5	5	5	4	4	4	3	4	4	1	1	1	1	1	1	1	1	6	1	4	3		3
4	4	4	5	5	5	1	1	5	1	5	5	5	5	5	4	5	1	2	3	1	2	2	1	1	5	1	3	2		2
2	2	2	4	4	3	2	3	4	1	4	4	4	4	3	3	2	2	3	3	2	2	2	1	0	5	1	4	7		2
4	4	4	5	5	5	2	2	3	1	5	5	5	5	5	5	5	5	1	4	1	1	1	1	0	1	4	4	5		1
3	3	5	4	5	4	2	3	5	2	5	5	5	5	5	5	4	1	1	3	1	1	4	1	1	2	1	4	4		3
5	5	5	5	5	5	1	3	5	4	5	5	5	5	5	5	4	2	1	1	1	1	2	1	0	1	2	4	7		1
4	4	4	5	5	4	3	1	5	4	5	4	4	4	4	4	4	2	1	1	3	3	2	1	1	3	1	1	3		3
4	4	4	5	5	3	2	2	4	2	4	4	5	5	4	4	3	2	2	2	2	3	3	1	1	1	1	2	7		1
2	1	3	3	4	5	3	2	2	2	4	3	4	3	3	3	1	1	1	2	1	3	2	3	1	5	3	1	1		2
4	3	5	5	5	5	1	4	1	1	3	5	5	5	5	4	1	1	1	1	1	1	2	1	0	4	1	3	5		2
3	3	3	4	4	5	2	2	4	3	4	4	4	4	4	4	3	3	2	2	2	3	3	1	1	1	1	4	7		1
1	1	3	3	3	3	3	5	4	3	3	5	4	5	3	3	5	4	5	5	5	5	5	2	1	4	1	1	2		2
3	3	4	4	4	3	3	3	4	3	4	5	5	5	3	4	4	2	2	2	2	2	2	2	0	4	1	1	5		2
4	4	4	4	4	5	2	2	5	5	5	5	5	5	5	5	5	5	3	1	1	1	1	1	1	5	4	3	1		2
4	5	5	5	5	4	5	5	5	4	5	5	5	5	5	5	3	3	2	2	3	3	2	1	1	1	1	4	7		1
1	1	4	3	3	5	4	3	5	5	5	5	4	4	5	5	5	5	4	3	5	5	5	1	1	5	1	3	4		2
3	3	3	4	4	3	3	4	4	3	4	4	4	4	3	3	3	3	3	4	2	4	4	2	1	1	1	3	4		3
3	3	4	4	4	5	1	2	5	3	5	5	5	5	5	4	1	1	1	1	1	1	1	3	0	4	1	1	6		2
4	3	4	4	4	3	1	1	3	2	4	5	5	5	5	4	5	5	3	4	2	5	5	1	0	2	2	3	1		2
2	2	3	3	3	4	2	3	3	2	3	4	4	4	3	4	1	1	1	1	1	2	1	2	1	4	1	1	3		2
3	3	4	4	4	5	5	5	5	4	5	4	4	4	4	4	4	3	2	2	2	5	5	2	1	2	1	5	5		2
4	3	5	4	4	5	4	4	4	3	5	5	4	4	4	3	2	1	1	2	2	3	4	2	1	4	1	1	3		2
4	3	3	4	4	5	2	2	3	1	5	4	4	4	4	4	2	2	2	2	2	2	2	1	1	5	1	4	5		2
4	4	3	4	4	2	3	4	2	2	3	4	3	4	4	4	4	3	2	3	3	2	4	1	0	4	1	1	4		2
3	3	3	4	5	5	3	4	5	5	5	5	5	5	5	5	5	5	3	3	3	3	3	2	0	3	1	1	2		2
5	5	5	5	5	5	2	3	5	2	5	5	5	5	5	5	4	3	1	1	1	1	1	1	1	1	1	4	4		1
3	2	3	2	2	5	2	1	2	2	5	5	5	3	4	3	2	1	2	4	2	4	3	1	1	1	1	3	3		1
3	2	3	1	5	5	3	2	3	4	5	5	5	3	4	5	5	4	2	2	3	4	4	1	1	5	1	3	2		3
3	3	5	5	5	5	2	1	4	3	5	5	5	5	5	5	3	2	2	2	2	4	4	2	0	2	1	2	4		3
1	1	2	3	3	4	1	3	4	2	4	5	4	4	4	4	3	3	3	4	2	4	3	1	1	5	2	5	3		3
2	3	3	2	1	3	2	4	3	1	5	1	1	1	1	1	1	1	1	1	1	1	1	1	1	1	2	4	5		1
3	3	3	5	4	5	2	1	5	3	5	5	5	5	5	4	4	2	2	1	2	3	3	1	1	5	1	3	2		3
4	3	4	4	5	4	2	3	5	5	5	4	5	4	4	4	3	2	3	2	1	2	2	1	0	5	1	4	7		3
4	4	4	5	5	5	3	3	3	2	3	4	4	4	4	4	2	2	2	2	2	2	1	1	1	5	1	4	6		3
4	4	3	5	3	4	3	3	5	3	4	5	4	4	4	4	3	2	2	2	2	4	4	3	1	3	1	4	6		3
5	3	4	5	5	5	2	1	4	3	5	5	5	5	5	5	3	1	1	1	1	5	3	1	1	5	1	3	3		2
2	2	4	5	3	4	2	3	3	3	4	5	4	4	4	4	4	2	2	3	3	4	4	1	0	3	1	4	7		3
2	1	3	2	3	4	3	3	5	4	4	2	4	3	3	3	1	5	5	5	2	2	4	1	0	1	1	3	4		1
3	3	3	5	5	5	4	3	2	3	5	5	5	5	5	5	4	1	4	1	1	5	5	2	0	4	1	1	4		2
3	2	3	3	4	5	2	3	4	5	5	5	4	5	4	4	4	4	4	4	3	3	3	1	1	5	1	3	1		3
3	4	4	3	4	3	3	2	4	2	4	4	5	4	5	5	5	3	1	1	1	1	2	1	1	1	1	3	1		1
5	5	4	5	5	4	1	3	4	2	3	5	5	5	5	5	5	4	5	4	3	5	5	1	1	2	1	3	1		2
4	4	4	4	4	3	3	5	4	4	5	4	3	4	4	4	3	3	4	2	3	3	3	2	0	1	4	3	2		2
2	2	2	3	2	5	3	2	4	3	5	4	4	4	3	5	1	1	1	2	1	3	1	4	1	1	1	4	6		1
4	5	5	5	5	4	2	2	3	2	4	5	5	5	5	5	4	4	3	3	2	2	2	1	0	1	1	3	2		2
1	1	1	1	1	1	2	2	2	3	1	3	3	3	3	1	5	5	5	4	5	3	5	1	1	3	2	2	7		1
5	5	5	5	5	5	4	5	4	5	5	4	4	4	4	4	5	4	2	1	1	3	4	1	1	1	2	3	3		4
3	3	3	3	3	4	3	1	5	2	5	3	3	3	3	3	5	1	1	2	1	1	1	1	1	1	2	5	2		2
3	3	4	4	4	3	4	2	5	3	5	5	5	5	5	4	5	5	5	5	5	5	5	1	1	5	1	3	3		2
4	2	3	5	3	5	2	5	5	4	5	5	5	5	5	5	3	3	3	3	3	3	3	1	0	1	1	4	5		1
3	3	3	4	5	4	1	1	3	2	4	5	5	5	4	5	2	2	2	2	2	4	4	1	1	1	1	3	3		2
4	1	1	3	4	5	1	2	2	1	5	5	5	4	3	4	3	1	1	1	1	3	4	1	0	5	1	3	1		2
4	5	5	5	5	4	3	4	5	3	5	5	5	5	4	5	5	1	1	1	1	1	1	1	0	5	1	4	4		4
4	4	4	4	4	5	2	3	5	3	4	5	5	5	5	5	1	1	1	1	1	1	1	2	0	1	4	3	1		3
4	4	4	4	4	4	1	5	5	5	4	3	3	4	4	4	4	4	4	4	4	4	4	1	0	6	2	4	2		1
2	3	3	3	3	3	3	3	3	2	4	4	4	4	4	4	2	2	2	2	3	3	3	2	1	6	2	4	2		2
4	4	4	5	5	4	4	3	5	4	4	5	5	5	5	5	3	3	3	4	3	4	4	2	1	4	2	2	5		2
5	5	5	5	5	5	2	2	5	2	5	5	5	5	5	5	5	3	2	3	2	5	5	3	0	3	1	3	1		4
2	1	2	5	3	5	3	4	5	2	5	5	5	5	4	4	5	4	3	3	2	4	4	1	0	1	1	3	6		3
4	4	4	4	4	3	5	4	5	5	5	4	4	4	4	4	5	3	3	3	3	3	3	2	1	4	1	1	4		2
3	3	2	4	5	5	1	3	5	5	5	5	5	5	3	5	1	1	1	2	1	5	4	1	1	3	1	5	7		3
5	5	5	5	5	5	3	5	5	4	5	5	5	5	4	5	1	1	1	1	1	1	5	3	1	4	1	1	5		2
1	1	1	3	3	5	2	2	5	2	5	5	5	5	5	5	5	4	4	1	1	5	5	1	1	2	1	3	6		4
3	2	4	3	3	5	3	2	4	2	5	4	5	5	4	3	4	4	1	2	1	3	3	2	0	3	1	4	5		3
1	1	1	1	1	1	1	4	1	1	1	1	1	1	1	1	3	3	3	3	3	3	3	1	0	3	1	4	1		1
5	3	5	5	5	5	2	5	5	3	5	5	5	5	5	5	5	5	1	1	1	5	5	2	1	5	1	1	5		2
4	4	4	3	4	5	3	3	4	4	5	5	5	5	5	5	4	3	5	3	2	2	3	1	0	5	4	3	1		1
4	4	3	5	5	4	4	3	4	4	5	5	5	5	5	4	4	2	1	1	1	3	3	2	1	4	2	2	5		2
2	2	2	2	2	4	2	3	5	5	5	5	4	4	3	5	4	3	3	4	2	4	4	1	0	5	1	4	1		4
5	5	5	5	5	5	1	1	3	1	3	5	5	5	5	5	1	1	1	1	1	1	1	1	0	2	1	3	1		1
3	3	3	4	4	4	3	2	5	2	5	5	5	5	5	5	3	1	1	2	1	3	3	1	1	5	1	3	2		3
4	4	4	4	4	5	3	3	3	3	5	4	4	4	4	4	3	3	3	3	3	3	3	3	1	4	1	2	5		2
2	3	3	2	2	1	3	3	2	2	1	1	1	1	1	1	4	5	5	5	5	3	3	2	0	4	1	1	5		2

## Sheet: Coding
Code	Construct/Variable and items	Scale
HST	Workplace health and safety training	1: “totally disagree” to 5: “totally agree”
HST1	My company gives comprehensive training to employees in workplace health and safety issues.
HST2	All employees must participate in training programs on COVID-19 prevention.
HST3	Training programs on COVID-19 prevention given to me are adequate to enable me to assess hazards in the workplace.
HST4	Management promotes internal communication on COVID-19 prevention via newsletter, email, Facebook, etc.
HST5	Safety issues are given high priority in training programs.
PC	Employees' perception risk of COVID-19	1: “totally disagree” to 5: “totally agree”
PC1	COVID-19 has a high fatality rate.
PC2	Currently, the treatment methods for COVID-19 are not effective.
PC3	We will need to wait for a long time before having a vaccine for COVID-19.
PC4	I am worried about myself, my family members or my colleagues who may be affected by COVID-19.
PC5	I believe it is possible that there will be an outbreak of COVID-19 in the area where I live and work.
PC6	In general, I know that COVID-19 is highly dangerous.
SC	Behavioral safety compliance	1: “totally disagree” to 5: “totally agree”
SC1	I use all the necessary safety equipment (masks, handwashing products, etc.) to prevent Covid-19
SC2	I respect safety rules and procedures regarding the prevention of Covid-19 while carrying out my job
SC3	I ensure the highest levels of safety when I carry out my job.
SC4	I carry out my work in a safe manner.
SC5	I do not deviate from correct and safe work procedures
JI	Perceived job insecurity	1: “totally disagree” to 5: “totally agree”
JI1	I am worried about having to quit my job before I would like to due to COVID-19.
JI2	There is a risk that I will have to leave my current job in the near future.
JI3	My career development opportunities in the organization are favorable. (R)
JI4	I feel that the organization can provide me with a stimulating job content in the near future. (R)
JI5	I believe that the organization will still need my competence in the future even if the COVID-19 pandemic breaks out. (R).
JI6	My salary, bonus, and other benefits will still be promising in the near future even if the COVID-19 breaks out. (R)
JI7	I am afraid that my salary, bonus, and other benefits development will be delayed due to COVID-19.
Age	Age	1: <30
		2: 30- <40
		3: 40-50
		4: > 50
Gender	Gender	0: male
		1: Female
Position	Position	1: Employee
		2: First-line chief
		3: Middle manager
		4: Top manager
Industry	Industry	1: Manufacturing or processing
		2: Tourism, restaurant, leisure, and hotel services
		3: Warehousing and logistics
		4: Education
		5: Trade, wholesale, and retail
		6: Other
Type	Organization type	1: State administrations (ministries, municipalities, etc.)
		2: State enterprises
		3: Domestic private company
		4: Foreign-invested company
		5: Others
Size	Organization size (employees)	1: < 50
		2: 51-100
		3: 101-200
		4: 201-500
		5: 501-1,000
		6: 1,001-2,000
		7: > 2,000
Contract	Type of work contract	1: 1-year contract or shorter
		2: Contract from over 1 year to 3 years
		3: Contract indefinitely (permanent contract)
Wchange	Work changes due to COVID-19	1: Constant (any change)
		2: Switch to working online at home completely (telework completely)
		3: About a half of work being done online at home
		4: A small part of work being done online at home
